# Supplementary material for: Induced responses to the wheat pathogen: Tan Spot—(Pyrenophora tritici-repentis) in wheat (Triticum aestivum) focus on changes in defence associated and sugar metabolism
Source: Metabolomics. 2024 Jan 31;20(1):19. doi: 10.1007/s11306-023-02084-w (PMC10830751; doi:10.1007/s11306-023-02084-w)
Supplement: Supplementary file 1 — Supplementary file1 (XLSX 59 KB) [file 11306_2023_2084_MOESM1_ESM.xlsx]

## Sheet: Table S1
Mode	m/z	FH24	FH48	FH72	FH96	PF24	PF48	PF72	PF96	PF/FH	MF	Isotop	Adduct	Metabolite names	KEGG ID	INCHI	SMILES	Pathway
n	411.092									-0.815905	C20H20O7	18O	[M+Cl37]1-	(1'S)-Averantin;; 1,3,6,8-Tetrahydroxy-[(1S)-2-hydroxyhexyl]-9,10-anthraquinone	C20499	InChI=1S/C20H20O7/c1-2-3-4-5-12(22)17-14(24)8-11-16(20(17)27)19(26)15-10(18(11)25)6-9(21)7-13(15)23/h6-8,12,21-24,27H,2-5H2,1H3/t12-/m0/s1	CCCCC[C@@H](c1c(cc2c(C(=O)c3c(cc(cc3O)O)C2=O)c1O)O)O	Aflatoxin biosynthesis;; Metabolic pathways;; Biosynthesis of secondary metabolites
n	421.091						8.65991				C17H22O10		[M+Cl]1-	1-O-Sinapoyl-beta-D-glucose;; 1-O-Sinapoyl beta-D-glucoside	C01175	InChI=1S/C17H22O10/c1-24-9-5-8(6-10(25-2)13(9)20)3-4-12(19)27-17-16(23)15(22)14(21)11(7-18)26-17/h3-6,11,14-18,20-23H,7H2,1-2H3/b4-3+/t11-,14-,15+,16-,17+/m1/s1	COc1cc(/C=C/C(=O)O[C@H]2[C@@H]([C@H]([C@@H]([C@@H](CO)O2)O)O)O)cc(c1O)OC	Phenylpropanoid biosynthesis;; Biosynthesis of secondary metabolites
n	367.063									1.55132	C14H18O9		[M+Cl37]1-	1-O-Vanilloyl-beta-D-glucose	C20470	InChI=1S/C14H18O9/c1-21-8-4-6(2-3-7(8)16)13(20)23-14-12(19)11(18)10(17)9(5-15)22-14/h2-4,9-12,14-19H,5H2,1H3/t9-,10-,11+,12-,14+/m1/s1	COc1cc(ccc1O)C(=O)O[C@H]1[C@@H]([C@H]([C@@H]([C@@H](CO)O1)O)O)O	Anthocyanin biosynthesis
p	213.108						2.75053				C6H13NO6		[M+NH4]1+	2-Amino-2-deoxy-D-gluconate;; D-Glucosaminate;; D-Glucosaminic acid;; Glucosaminate	C03752	InChI=1S/C6H13NO6/c7-3(6(12)13)5(11)4(10)2(9)1-8/h2-5,8-11H,1,7H2,(H,12,13)/t2-,3-,4-,5-/m1/s1	C([C@H]([C@H]([C@@H]([C@H](C(=O)O)N)O)O)O)O	Pentose phosphate pathway;; Metabolic pathways;; Microbial metabolism in diverse environments;; Phosphotransferase system (PTS)
p	196.081						1.5435				C6H13NO6		[M+H]1+	2-Amino-2-deoxy-D-gluconate;; D-Glucosaminate;; D-Glucosaminic acid;; Glucosaminate	C03752	InChI=1S/C6H13NO6/c7-3(6(12)13)5(11)4(10)2(9)1-8/h2-5,8-11H,1,7H2,(H,12,13)/t2-,3-,4-,5-/m1/s1	C([C@H]([C@H]([C@@H]([C@H](C(=O)O)N)O)O)O)O	Pentose phosphate pathway;; Metabolic pathways;; Microbial metabolism in diverse environments;; Phosphotransferase system (PTS)
n	329.067									4.86951	C17H14O7		[M-H]1-	3,7-Di-O-methylquercetin;; 3',4',5-Trihydroxy-3,7-dimethoxyflavone	C01265	InChI=1S/C17H14O7/c1-22-9-6-12(20)14-13(7-9)24-16(17(23-2)15(14)21)8-3-4-10(18)11(19)5-8/h3-7,18-20H,1-2H3	COc1cc(c2c(c1)oc(c1ccc(c(c1)O)O)c(c2=O)OC)O	Flavone and flavonol biosynthesis;; Biosynthesis of secondary metabolites
n	330.071									4.26103	C17H14O7	13C	[M-H]1-	3,7-Di-O-methylquercetin;; 3',4',5-Trihydroxy-3,7-dimethoxyflavone	C01265	InChI=1S/C17H14O7/c1-22-9-6-12(20)14-13(7-9)24-16(17(23-2)15(14)21)8-3-4-10(18)11(19)5-8/h3-7,18-20H,1-2H3	COc1cc(c2c(c1)oc(c1ccc(c(c1)O)O)c(c2=O)OC)O	Flavone and flavonol biosynthesis;; Biosynthesis of secondary metabolites
p	331.082									1.64981	C17H14O7		[M+H]1+	3,7-Di-O-methylquercetin;; 3',4',5-Trihydroxy-3,7-dimethoxyflavone	C01265	InChI=1S/C17H14O7/c1-22-9-6-12(20)14-13(7-9)24-16(17(23-2)15(14)21)8-3-4-10(18)11(19)5-8/h3-7,18-20H,1-2H3	COc1cc(c2c(c1)oc(c1ccc(c(c1)O)O)c(c2=O)OC)O	Flavone and flavonol biosynthesis;; Biosynthesis of secondary metabolites
n	585.294						0.808967				C28H50O10	18O	[M+K-2H]1-	3-O-alpha-Mycarosylerythronolide B;; 3-alpha-L-Mycarosylerythronolide B;; 4-(4,5-Dihydroxy-4,6-dimethyl-tetrahydro-pyran-2-yloxy)-14-ethyl-6,7,12-trihydroxy-3,5,7,9,11,13-hexamethyl-oxacyclotetradecane-2,10-dione	C06630	InChI=1S/C28H50O10/c1-10-19-14(3)22(30)15(4)21(29)13(2)11-27(8,34)24(31)16(5)23(17(6)26(33)37-19)38-20-12-28(9,35)25(32)18(7)36-20/h13-20,22-25,30-32,34-35H,10-12H2,1-9H3/t13-,14+,15+,16+,17-,18+,19-,20+,22+,23+,24-,25+,27-,28-/m1/s1	CC[C@@H]1[C@H](C)[C@@H]([C@@H](C)C(=O)[C@H](C)C[C@](C)([C@@H]([C@@H](C)[C@@H]([C@@H](C)C(=O)O1)O[C@H]1C[C@](C)([C@H]([C@H](C)O1)O)O)O)O)O	Biosynthesis of 12-, 14- and 16-membered macrolides;; Metabolic pathways;; Biosynthesis of secondary metabolites
p	328.067						2.22				C16H16O5	13C	[M+K]1+	6-Deoxydihydrokalafungin;; DDHK	C12435	InChI=1S/C16H16O5/c1-8-14-10(6-11(21-8)7-13(18)19)5-9-3-2-4-12(17)15(9)16(14)20/h2-4,8,11,17H,5-7H2,1H3,(H,18,19)/t8-,11+/m1/s1	C[C@@H]1C2=C(Cc3cccc(c3C2=O)O)C[C@@H](CC(=O)O)O1	Biosynthesis of type II polyketide products;; Metabolic pathways;; Biosynthesis of secondary metabolites
p	289.107				-0.668859						C16H16O5		[M+H]1+	6-Deoxydihydrokalafungin;; DDHK	C12435	InChI=1S/C16H16O5/c1-8-14-10(6-11(21-8)7-13(18)19)5-9-3-2-4-12(17)15(9)16(14)20/h2-4,8,11,17H,5-7H2,1H3,(H,18,19)/t8-,11+/m1/s1	C[C@@H]1C2=C(Cc3cccc(c3C2=O)O)C[C@@H](CC(=O)O)O1	Biosynthesis of type II polyketide products;; Metabolic pathways;; Biosynthesis of secondary metabolites
p	86.0598									2.44457	C4H7NO		[M+H]1+	Acetone cyanohydrin;; alpha-Hydroxyisobutyronitrile;; 2-Hydroxy-2-methylpropanenitrile;; 2-Methyllactonitrile;; Acetone cyanhydrin;; 2-Hydroxyisobutyronitrile	C02659	InChI=1S/C4H7NO/c1-4(2,6)3-5/h6H,1-2H3	CC(C)(C#N)O	Cyanoamino acid metabolism;; Metabolic pathways;; Biosynthesis of secondary metabolites
p	74.0321	1.1316									C3H4O2	13C	[M+H]1+	Acrylic acid;; Propenoate;; Acrylate;; 2-Propenoic acid;; Vinylformic acid	C00511	InChI=1S/C3H4O2/c1-2-3(4)5/h2H,1H2,(H,4,5)	C=CC(=O)O	Styrene degradation;; Microbial metabolism in diverse environments;; Degradation of aromatic compounds
p	176.01	-0.900116									C7H7NO2		[M+K]1+	Anthranilate;; Anthranilic acid;; o-Aminobenzoic acid;; Vitamin L1;; 2-Aminobenzoate	C00108	InChI=1S/C7H7NO2/c8-6-4-2-1-3-5(6)7(9)10/h1-4H,8H2,(H,9,10)	c1ccc(c(c1)C(=O)O)N	Tryptophan metabolism;; Phenylalanine, tyrosine and tryptophan biosynthesis;; Phenazine biosynthesis;; Dioxin degradation;; Aminobenzoate degradation;; Biosynthesis of various secondary metabolites - part 2;; Acridone alkaloid biosynthesis;; Biosynthesis of plant secondary metabolites;; Biosynthesis of phenylpropanoids;; Biosynthesis of alkaloids derived from shikimate pathway;; Biosynthesis of p…
p	565.156									0.724893	C26H28O14		[M+H]1+	Apigenin 7-O-[beta-D-apiosyl-(1->2)-beta-D-glucoside];; 7-O-(beta-D-Apiofuranosyl-1,2-beta-D-glucosyl)-5,7,4'-trihydroxyflavone;; Apiin;; 7-[(2-O-D-Apio-beta-D-furanosyl-beta-D-glucopyranosyl)oxy]-5-hydroxy-2-(4-hydroxy-phenyl)-4H-1-benzopyran-4-one;; Apioside	C04858	InChI=1S/C26H28O14/c27-8-18-20(32)21(33)22(40-25-23(34)26(35,9-28)10-36-25)24(39-18)37-13-5-14(30)19-15(31)7-16(38-17(19)6-13)11-1-3-12(29)4-2-11/h1-7,18,20-25,27-30,32-35H,8-10H2/t18-,20-,21+,22-,23+,24-,25+,26-/m1/s1	c1cc(ccc1c1cc(=O)c2c(cc(cc2o1)O[C@H]1[C@@H]([C@H]([C@@H]([C@@H](CO)O1)O)O)O[C@H]1[C@@H]([C@@](CO)(CO1)O)O)O)O	Flavone and flavonol biosynthesis
n	615.14									-0.890517	C27H30O14	13C2	[M+Cl]1-	Apigenin 7-O-neohesperidoside;; Rhoifolin;; Rhoifoloside	C12627	InChI=1S/C27H30O14/c1-10-20(32)22(34)24(36)26(37-10)41-25-23(35)21(33)18(9-28)40-27(25)38-13-6-14(30)19-15(31)8-16(39-17(19)7-13)11-2-4-12(29)5-3-11/h2-8,10,18,20-30,32-36H,9H2,1H3/t10-,18+,20-,21+,22+,23-,24+,25+,26-,27+/m0/s1	C[C@H]1[C@@H]([C@H]([C@H]([C@@H](O1)O[C@@H]1[C@H]([C@@H]([C@@H](CO)O[C@H]1Oc1cc(c2c(=O)cc(c3ccc(cc3)O)oc2c1)O)O)O)O)O)O	Flavone and flavonol biosynthesis
n	129.019					-0.49304					C4H4N2O3	18O	[M-H]1-	Barbiturate;; Barbituric acid;; Malonylurea	C00813	InChI=1S/C4H4N2O3/c7-2-1-3(8)6-4(9)5-2/h1H2,(H2,5,6,7,8,9)	C1C(=NC(=O)N=C1O)O	Pyrimidine metabolism;; Metabolic pathways
p	276.05						8.43831				C8H14N2O6	13C	[M+K41]1+	C20913;; Tabtoxin biosynthesis intermediate 3	C20913	InChI=1S/C8H14N2O6/c9-4(7(13)14)2-1-3(6(11)12)5(10)8(15)16/h3-5H,1-2,9-10H2,(H,11,12)(H,13,14)(H,15,16)/t3?,4-,5?/m0/s1	C(C[C@@H](C(=O)O)N)C(C(C(=O)O)N)C(=O)O	Monobactam biosynthesis;; Biosynthesis of secondary metabolites
p	135.042	1.75295									C6H8O2		[M+Na]1+	cis-1,2-Dihydrobenzene-1,2-diol;; cis-Benzeneglycol;; cis-Cyclohexa-3,5-diene-1,2-diol	C04091	InChI=1S/C6H8O2/c7-5-3-1-2-4-6(5)8/h1-8H/t5-,6+	C1=C[C@@H]([C@@H](C=C1)O)O	Chlorocyclohexane and chlorobenzene degradation;; Benzoate degradation;; Metabolic pathways;; Microbial metabolism in diverse environments;; Degradation of aromatic compounds
p	148.047						3.1093				C9H6O2	13C	[M+H]1+	Coumarin;; Coumarine;; Cumarin;; 2H-1-Benzopyran-2-one;; 1,2-Benzopyrone;; 2-Propenoic acid, 3-(2-hydroxyphenyl)-, delta-lactone;; 5,6-Benzo-2-pyrone;; Benzo-alpha-pyrone;; cis-o-Coumarinic acid lactone;; Coumarinic anhydride;; o-Hydroxycinnamic acid lactone;; Rattex;; Tonka bean camphor	C05851	InChI=1S/C9H6O2/c10-9-6-5-7-3-1-2-4-8(7)11-9/h1-6H	c1ccc2c(c1)ccc(=O)o2	Phenylpropanoid biosynthesis;; Biosynthesis of secondary metabolites
p	147.043						2.40218				C9H6O2		[M+H]1+	Coumarin;; Coumarine;; Cumarin;; 2H-1-Benzopyran-2-one;; 1,2-Benzopyrone;; 2-Propenoic acid, 3-(2-hydroxyphenyl)-, delta-lactone;; 5,6-Benzo-2-pyrone;; Benzo-alpha-pyrone;; cis-o-Coumarinic acid lactone;; Coumarinic anhydride;; o-Hydroxycinnamic acid lactone;; Rattex;; Tonka bean camphor	C05851	InChI=1S/C9H6O2/c10-9-6-5-7-3-1-2-4-8(7)11-9/h1-6H	c1ccc2c(c1)ccc(=O)o2	Phenylpropanoid biosynthesis;; Biosynthesis of secondary metabolites
n	330.089									2.64932	C14H19NO6S	18O	[M-H]1-	Desulfoglucotropeolin	C01069	InChI=1S/C14H19NO6S/c16-7-9-11(17)12(18)13(19)14(21-9)22-10(15-20)6-8-4-2-1-3-5-8/h1-5,9,11-14,16-20H,6-7H2/b15-10-/t9-,11-,12+,13-,14+/m1/s1	c1ccc(cc1)C/C(=N/O)/S[C@H]1[C@@H]([C@H]([C@@H]([C@@H](CO)O1)O)O)O	Glucosinolate biosynthesis;; Biosynthesis of secondary metabolites;; 2-Oxocarboxylic acid metabolism
n	329.089									1.72618	C14H19NO6S	13C	[M-H]1-	Desulfoglucotropeolin	C01069	InChI=1S/C14H19NO6S/c16-7-9-11(17)12(18)13(19)14(21-9)22-10(15-20)6-8-4-2-1-3-5-8/h1-5,9,11-14,16-20H,6-7H2/b15-10-/t9-,11-,12+,13-,14+/m1/s1	c1ccc(cc1)C/C(=N/O)/S[C@H]1[C@@H]([C@H]([C@@H]([C@@H](CO)O1)O)O)O	Glucosinolate biosynthesis;; Biosynthesis of secondary metabolites;; 2-Oxocarboxylic acid metabolism
p	126.998	5.56887									C4H6O2		[M+K41]1+	Diacetyl;; Biacetyl;; Dimethylglyoxal;; 2,3-Butanedione	C00741	InChI=1S/C4H6O2/c1-3(5)4(2)6/h1-2H3	CC(=O)C(=O)C	Butanoate metabolism;; Biosynthesis of secondary metabolites
p	104.07									3.26257	C4H6O2		[M+NH4]1+	Diacetyl;; Biacetyl;; Dimethylglyoxal;; 2,3-Butanedione	C00741	InChI=1S/C4H6O2/c1-3(5)4(2)6/h1-2H3	CC(=O)C(=O)C	Butanoate metabolism;; Biosynthesis of secondary metabolites
p	87.0438									2.16448	C4H6O2		[M+H]1+	Diacetyl;; Biacetyl;; Dimethylglyoxal;; 2,3-Butanedione	C00741	InChI=1S/C4H6O2/c1-3(5)4(2)6/h1-2H3	CC(=O)C(=O)C	Butanoate metabolism;; Biosynthesis of secondary metabolites
n	281.139									7.5825	C15H22O5		[M-H]1-	Dihydrophaseic acid;; (-)-Dihydrophaseic acid	C15971	InChI=1S/C15H22O5/c1-10(6-12(17)18)4-5-15(19)13(2)7-11(16)8-14(15,3)20-9-13/h4-6,11,16,19H,7-9H2,1-3H3,(H,17,18)/b5-4+,10-6-/t11-,13+,14+,15-/m0/s1	C/C(=C/C(=O)O)/C=C/[C@@]1([C@]2(C)C[C@@H](C[C@@]1(C)OC2)O)O	Carotenoid biosynthesis
n	215.032									1.73541	C9H9NO3	13C	[M+Cl]1-	Hippurate;; Hippuric acid;; N-Benzoylglycine;; Benzoylaminoacetic acid	C01586	InChI=1S/C9H9NO3/c11-8(12)6-10-9(13)7-4-2-1-3-5-7/h1-5H,6H2,(H,10,13)(H,11,12)	c1ccc(cc1)C(=NCC(=O)O)O	Phenylalanine metabolism;; Metabolic pathways
n	217.028									1.4845	C9H9NO3	13C	[M+Cl37]1-	Hippurate;; Hippuric acid;; N-Benzoylglycine;; Benzoylaminoacetic acid	C01586	InChI=1S/C9H9NO3/c11-8(12)6-10-9(13)7-4-2-1-3-5-7/h1-5H,6H2,(H,10,13)(H,11,12)	c1ccc(cc1)C(=NCC(=O)O)O	Phenylalanine metabolism;; Metabolic pathways
p	329.143						8.33061				C6H13NO2S	18O	[2M+H]1+	Homomethionine;; L-Homomethionine	C17213	InChI=1S/C6H13NO2S/c1-10-4-2-3-5(7)6(8)9/h5H,2-4,7H2,1H3,(H,8,9)/t5-/m0/s1	CSCCC[C@@H](C(=O)O)N	Glucosinolate biosynthesis;; Biosynthesis of secondary metabolites;; 2-Oxocarboxylic acid metabolism
p	164.073						0.8354				C6H13NO2S		[M+H]1+	Homomethionine;; L-Homomethionine	C17213	InChI=1S/C6H13NO2S/c1-10-4-2-3-5(7)6(8)9/h5H,2-4,7H2,1H3,(H,8,9)/t5-/m0/s1	CSCCC[C@@H](C(=O)O)N	Glucosinolate biosynthesis;; Biosynthesis of secondary metabolites;; 2-Oxocarboxylic acid metabolism
p	156.041	-0.414446									C5H11NO2		[M+K]1+	L-Valine;; 2-Amino-3-methylbutyric acid	C00183	InChI=1S/C5H11NO2/c1-3(2)4(6)5(7)8/h3-4H,6H2,1-2H3,(H,7,8)/t4-/m0/s1	CC(C)[C@@H](C(=O)O)N	Valine, leucine and isoleucine degradation;; Valine, leucine and isoleucine biosynthesis;; Penicillin and cephalosporin biosynthesis;; Cyanoamino acid metabolism;; Pantothenate and CoA biosynthesis;; Glucosinolate biosynthesis;; Aminoacyl-tRNA biosynthesis;; Biosynthesis of plant secondary metabolites;; Biosynthesis of alkaloids derived from shikimate pathway;; Metabolic pathways;; Biosynthesis o…
p	119.089						0.1951				C5H11NO2	13C	[M+H]1+	L-Valine;; 2-Amino-3-methylbutyric acid	C00183	InChI=1S/C5H11NO2/c1-3(2)4(6)5(7)8/h3-4H,6H2,1-2H3,(H,7,8)/t4-/m0/s1	CC(C)[C@@H](C(=O)O)N	Valine, leucine and isoleucine degradation;; Valine, leucine and isoleucine biosynthesis;; Penicillin and cephalosporin biosynthesis;; Cyanoamino acid metabolism;; Pantothenate and CoA biosynthesis;; Glucosinolate biosynthesis;; Aminoacyl-tRNA biosynthesis;; Biosynthesis of plant secondary metabolites;; Biosynthesis of alkaloids derived from shikimate pathway;; Metabolic pathways;; Biosynthesis o…
p	158.046	-0.49222									C3H10NO4P	18O	[M+H]1+	N-Methylethanolamine phosphate	C01210	InChI=1S/C3H10NO4P/c1-4-2-3-8-9(5,6)7/h4H,2-3H2,1H3,(H2,5,6,7)	CNCCOP(=O)(O)O	Glycerophospholipid metabolism
p	320.308	1.01983									C18H39NO3	13C2	[M+H]1+	Phytosphingosine;; 4-D-Hydroxysphinganine	C12144	InChI=1S/C18H39NO3/c1-2-3-4-5-6-7-8-9-10-11-12-13-14-17(21)18(22)16(19)15-20/h16-18,20-22H,2-15,19H2,1H3/t16-,17+,18-/m0/s1	CCCCCCCCCCCCCC[C@H]([C@H]([C@H](CO)N)O)O	Sphingolipid metabolism;; Metabolic pathways
p	318.301	0.891046									C18H39NO3		[M+H]1+	Phytosphingosine;; 4-D-Hydroxysphinganine	C12144	InChI=1S/C18H39NO3/c1-2-3-4-5-6-7-8-9-10-11-12-13-14-17(21)18(22)16(19)15-20/h16-18,20-22H,2-15,19H2,1H3/t16-,17+,18-/m0/s1	CCCCCCCCCCCCCC[C@H]([C@H]([C@H](CO)N)O)O	Sphingolipid metabolism;; Metabolic pathways
p	124.041	1.61826									C5H9N	18O	[M+K]1+	Piperideine;; 1-Piperideine	C06181	InChI=1S/C5H9N/c1-2-4-6-5-3-1/h4H,1-3,5H2	C1CC=NCC1	Tropane, piperidine and pyridine alkaloid biosynthesis;; Biosynthesis of plant secondary metabolites;; Biosynthesis of alkaloids derived from ornithine, lysine and nicotinic acid;; Metabolic pathways;; Biosynthesis of secondary metabolites
p	123.04	1.26838									C5H9N	13C	[M+K]1+	Piperideine;; 1-Piperideine	C06181	InChI=1S/C5H9N/c1-2-4-6-5-3-1/h4H,1-3,5H2	C1CC=NCC1	Tropane, piperidine and pyridine alkaloid biosynthesis;; Biosynthesis of plant secondary metabolites;; Biosynthesis of alkaloids derived from ornithine, lysine and nicotinic acid;; Metabolic pathways;; Biosynthesis of secondary metabolites
p	100.024	0.725953									C3H8O	13C	[M+K]1+	Propan-2-ol;; 2-Propanol;; Isopropanol;; Isopropyl alcohol	C01845	InChI=1S/C3H8O/c1-3(2)4/h3-4H,1-2H3	CC(C)O	Butanoate metabolism;; Metabolic pathways
n	485.068			2.75511							C21H20O11		[M+Cl37]1-	Quercitrin;; Quercetin 3-L-rhamnoside;; Quercetin 3-O-alpha-L-rhamnopyranoside	C01750	InChI=1S/C21H20O11/c1-7-15(26)17(28)18(29)21(30-7)32-20-16(27)14-12(25)5-9(22)6-13(14)31-19(20)8-2-3-10(23)11(24)4-8/h2-7,15,17-18,21-26,28-29H,1H3/t7-,15-,17+,18+,21-/m0/s1	C[C@H]1[C@@H]([C@H]([C@H]([C@@H](O1)Oc1c(=O)c2c(cc(cc2oc1c1ccc(c(c1)O)O)O)O)O)O)O	Flavone and flavonol biosynthesis
n	448.097			1.9732							C21H20O11	13C	[M-H]1-	Quercitrin;; Quercetin 3-L-rhamnoside;; Quercetin 3-O-alpha-L-rhamnopyranoside	C01750	InChI=1S/C21H20O11/c1-7-15(26)17(28)18(29)21(30-7)32-20-16(27)14-12(25)5-9(22)6-13(14)31-19(20)8-2-3-10(23)11(24)4-8/h2-7,15,17-18,21-26,28-29H,1H3/t7-,15-,17+,18+,21-/m0/s1	C[C@H]1[C@@H]([C@H]([C@H]([C@@H](O1)Oc1c(=O)c2c(cc(cc2oc1c1ccc(c(c1)O)O)O)O)O)O)O	Flavone and flavonol biosynthesis
n	483.07			1.76159							C21H20O11		[M+Cl]1-	Quercitrin;; Quercetin 3-L-rhamnoside;; Quercetin 3-O-alpha-L-rhamnopyranoside	C01750	InChI=1S/C21H20O11/c1-7-15(26)17(28)18(29)21(30-7)32-20-16(27)14-12(25)5-9(22)6-13(14)31-19(20)8-2-3-10(23)11(24)4-8/h2-7,15,17-18,21-26,28-29H,1H3/t7-,15-,17+,18+,21-/m0/s1	C[C@H]1[C@@H]([C@H]([C@H]([C@@H](O1)Oc1c(=O)c2c(cc(cc2oc1c1ccc(c(c1)O)O)O)O)O)O)O	Flavone and flavonol biosynthesis
n	449.1			1.70127							C21H20O11	13C2	[M-H]1-	Quercitrin;; Quercetin 3-L-rhamnoside;; Quercetin 3-O-alpha-L-rhamnopyranoside	C01750	InChI=1S/C21H20O11/c1-7-15(26)17(28)18(29)21(30-7)32-20-16(27)14-12(25)5-9(22)6-13(14)31-19(20)8-2-3-10(23)11(24)4-8/h2-7,15,17-18,21-26,28-29H,1H3/t7-,15-,17+,18+,21-/m0/s1	C[C@H]1[C@@H]([C@H]([C@H]([C@@H](O1)Oc1c(=O)c2c(cc(cc2oc1c1ccc(c(c1)O)O)O)O)O)O)O	Flavone and flavonol biosynthesis
p	175.002	8.52415									C5H10O2S		[M+K41]1+	S,S-Dimethyl-beta-propiothetin;; S-Dimethylsulfonium propionic acid;; Dimethylpropiothetin;; DMPT;; DMSP	C04022	InChI=1S/C5H10O2S/c1-8(2)4-3-5(6)7/h3-4H2,1-2H3	C[S+](C)CCC(=O)[O-]	Sulfur metabolism;; Metabolic pathways
p	381.08						-0.413894				C12H22O11		[M+K]1+	Sucrose;; Cane sugar;; Saccharose;; 1-alpha-D-Glucopyranosyl-2-beta-D-fructofuranoside	C00089	InChI=1S/C12H22O11/c13-1-4-6(16)8(18)9(19)11(21-4)23-12(3-15)10(20)7(17)5(2-14)22-12/h4-11,13-20H,1-3H2/t4-,5-,6-,7-,8+,9-,10+,11-,12+/m1/s1	C([C@@H]1[C@H]([C@@H]([C@H]([C@H](O1)O[C@@]1(CO)[C@H]([C@@H]([C@@H](CO)O1)O)O)O)O)O)O	Galactose metabolism;; Starch and sucrose metabolism;; Metabolic pathways;; Biosynthesis of secondary metabolites;; ABC transporters;; Phosphotransferase system (PTS)13/12/202113/12/2021
p	382.084						-0.418315				C12H22O11	13C	[M+K]1+	Sucrose;; Cane sugar;; Saccharose;; 1-alpha-D-Glucopyranosyl-2-beta-D-fructofuranoside	C00089	InChI=1S/C12H22O11/c13-1-4-6(16)8(18)9(19)11(21-4)23-12(3-15)10(20)7(17)5(2-14)22-12/h4-11,13-20H,1-3H2/t4-,5-,6-,7-,8+,9-,10+,11-,12+/m1/s1	C([C@@H]1[C@H]([C@@H]([C@H]([C@H](O1)O[C@@]1(CO)[C@H]([C@@H]([C@@H](CO)O1)O)O)O)O)O)O	Galactose metabolism;; Starch and sucrose metabolism;; Metabolic pathways;; Biosynthesis of secondary metabolites;; ABC transporters;; Phosphotransferase system (PTS)13/12/202113/12/2021
p	384.082						-0.444935				C12H22O11	13C	[M+K41]1+	Sucrose;; Cane sugar;; Saccharose;; 1-alpha-D-Glucopyranosyl-2-beta-D-fructofuranoside	C00089	InChI=1S/C12H22O11/c13-1-4-6(16)8(18)9(19)11(21-4)23-12(3-15)10(20)7(17)5(2-14)22-12/h4-11,13-20H,1-3H2/t4-,5-,6-,7-,8+,9-,10+,11-,12+/m1/s1	C([C@@H]1[C@H]([C@@H]([C@H]([C@H](O1)O[C@@]1(CO)[C@H]([C@@H]([C@@H](CO)O1)O)O)O)O)O)O	Galactose metabolism;; Starch and sucrose metabolism;; Metabolic pathways;; Biosynthesis of secondary metabolites;; ABC transporters;; Phosphotransferase system (PTS)13/12/202113/12/2021
p	383.078						-0.448765				C12H22O11		[M+K41]1+	Sucrose;; Cane sugar;; Saccharose;; 1-alpha-D-Glucopyranosyl-2-beta-D-fructofuranoside	C00089	InChI=1S/C12H22O11/c13-1-4-6(16)8(18)9(19)11(21-4)23-12(3-15)10(20)7(17)5(2-14)22-12/h4-11,13-20H,1-3H2/t4-,5-,6-,7-,8+,9-,10+,11-,12+/m1/s1	C([C@@H]1[C@H]([C@@H]([C@H]([C@H](O1)O[C@@]1(CO)[C@H]([C@@H]([C@@H](CO)O1)O)O)O)O)O)O	Galactose metabolism;; Starch and sucrose metabolism;; Metabolic pathways;; Biosynthesis of secondary metabolites;; ABC transporters;; Phosphotransferase system (PTS)13/12/202113/12/2021
p	164.042	1.07943									C9H6O3	13C	[M+H]1+	Umbelliferone;; 7-Hydroxycoumarin	C09315	InChI=1S/C9H6O3/c10-7-3-1-6-2-4-9(11)12-8(6)5-7/h1-5,10H	c1cc(cc2c1ccc(=O)o2)O	Phenylpropanoid biosynthesis;; Biosynthesis of phenylpropanoids;; Biosynthesis of secondary metabolites
n	629.129			0.787141							C27H30O15		[M+Cl]1-	Vitexin 2''-O-beta-D-glucoside;; Flavosativaside;; 2''-O-Glucosylvitexin	C04024	InChI=1S/C27H30O15/c28-7-15-20(35)22(37)26(42-27-23(38)21(36)19(34)16(8-29)41-27)25(40-15)18-12(32)5-11(31)17-13(33)6-14(39-24(17)18)9-1-3-10(30)4-2-9/h1-6,15-16,19-23,25-32,34-38H,7-8H2/t15-,16-,19-,20-,21+,22+,23-,25+,26-,27+/m1/s1	c1cc(ccc1c1cc(=O)c2c(cc(c(c2o1)[C@H]1[C@@H]([C@H]([C@@H]([C@@H](CO)O1)O)O)O[C@H]1[C@@H]([C@H]([C@@H]([C@@H](CO)O1)O)O)O)O)O)O	Flavone and flavonol biosynthesis
n	431.099			2.02633						-0.748231	C21H20O10		[M-H]1-	Vitexin;; Apigenin 8-C-glucoside	C01460	InChI=1S/C21H20O10/c22-7-14-17(27)18(28)19(29)21(31-14)16-11(25)5-10(24)15-12(26)6-13(30-20(15)16)8-1-3-9(23)4-2-8/h1-6,14,17-19,21-25,27-29H,7H2/t14-,17-,18+,19-,21+/m1/s1	c1cc(ccc1c1cc(=O)c2c(cc(c(c2o1)[C@H]1[C@@H]([C@H]([C@@H]([C@@H](CO)O1)O)O)O)O)O)O	Flavonoid biosynthesis;; Flavone and flavonol biosynthesis
n	432.102			1.97864						-0.888381	C21H20O10	13C	[M-H]1-	Vitexin;; Apigenin 8-C-glucoside	C01460	InChI=1S/C21H20O10/c22-7-14-17(27)18(28)19(29)21(31-14)16-11(25)5-10(24)15-12(26)6-13(30-20(15)16)8-1-3-9(23)4-2-8/h1-6,14,17-19,21-25,27-29H,7H2/t14-,17-,18+,19-,21+/m1/s1	c1cc(ccc1c1cc(=O)c2c(cc(c(c2o1)[C@H]1[C@@H]([C@H]([C@@H]([C@@H](CO)O1)O)O)O)O)O)O	Flavonoid biosynthesis;; Flavone and flavonol biosynthesis
n	354.143						2.32882				C21H22O5	13C	[M-H]1-	Xanthohumol;; (2E)-1-[2,4-Dihydroxy-6-methoxy-3-(3-methylbut-2-en-1-yl)phenyl]-3-(4-hydroxyphenyl)prop-2-en-1-one	C16417	InChI=1S/C21H22O5/c1-13(2)4-10-16-18(24)12-19(26-3)20(21(16)25)17(23)11-7-14-5-8-15(22)9-6-14/h4-9,11-12,22,24-25H,10H2,1-3H3/b11-7+	CC(=CCc1c(cc(c(C(=O)/C=C/c2ccc(cc2)O)c1O)OC)O)C	Flavonoid biosynthesis
n	334.127								4.03849
n	175.046							2.01904	3.1076
p	274.126	-0.619333						1.31228	2.76501		C15H16N2O3	13C	[M+H]1+
p	321.157								2.31973		C13H25N2O5P		[M+H]1+
n	157.036								0.821414		C6H8N2OS	13C2	[M-H]1-
n	289.033								-0.35385		C9H16O8		[M+K-2H]1-
p	765.259								-0.369752
p	347.148								-0.422822		C14H28O7		[M+K]1+
n	135.018								-0.429887
p	482.032								-0.447551		C18H19O11P	13C	[M+K]1+
p	473.123								-0.45306		C36H51NO24P2	13C	[M+2H]2+
p	428.089								-0.496833		C14H23NO10P2		[M+H]1+
p	444.067								-0.522857
n	339.822	3.52722							-0.72813
n	314.801								-0.765177
n	272.841	37.5948
n	184.926	25.9566
n	146.965	22.7056
n	182.929	18.8993
n	210.949	15.0412									C4H4N2O2P2	18O	[M+Cl]1-
n	132.886	14.4257
n	60.049	13.6998
n	157.907	13.2953
p	210.072	13.1707					3.17608
n	155.91	12.2015
p	166.002	12.115									C3H3NO2P2	13C	[M+NH4]1+
n	598.309	11.7903					6.20702				C28H50O11	13C	[M+Cl]1-
p	319.981	11.705									C9H6NO10P		[M+H]1+
n	224.975	11.3801
p	170.022	11.2088									C5H8NO2P	18O	[M+Na]1+
n	129.038	10.8374					6.94614				C6H9OP	13C2	[M-H]1-
p	191.014	10.4168
p	147.076	9.90678									C6H12NOP	13C	[M+H]1+
p	442.771	9.89842
n	433.191	9.64518					3.99989				C21H32O7	13C2	[M+Cl]1-
n	60.0311	8.95722									C5H14OS		[M-2H]2-
p	375.641	8.84123
n	60.0849	8.72513
p	178.045	8.70847					2.54634
n	487.688	8.61693
n	60.0904	8.48827
n	692.149	8.48337
p	296.05	8.30597
n	60.0714	8.10447
n	294.007	7.84006									C12H9NO6S		[M-H]1-
n	60.0633	7.7169
p	398.981	7.63245
n	60.044	7.48164
n	292.928	7.37569
n	352.941	7.16465
n	327.918	6.97859									C8H9NO3P4		[M+Cl37]1-
n	439.129	6.93852
p	497.187	6.82008
p	377.937	6.68937									C10H2N5O7P	13C2	[M+K41]1+
p	235.077	6.63989									C7H17NO5	13C	[M+K]1+
p	150.024	6.63641									C12H11NO6S	13C	[M+2H]2+
p	169.026	6.62769									C3H7N2O4P	18O	[M+H]1+
p	585.291	6.57544
p	750.277	6.45801
n	60.1158	6.25748
p	90.9793	6.17683
n	60.1525	6.13711	5.68458
n	278.049	6.0371
n	60.1703	5.94382	4.49104
n	462.127	5.89868
p	323.941	5.60425
n	60.1098	5.60402	5.09844
p	292.079	5.55569
n	518.188	5.55232					2.85208				C22H33NO13		[M-H]1-
p	258.092	5.49708
p	184.002	5.36273									C5H6NO3P	18O	[M+Na]1+
n	231.996	5.20656
n	236.098	5.20049
n	197.852	5.12532
p	201.071	5.07429					1.69621
n	145.061	5.07292									C6H12NOP	13C	[M-H]1-
n	438.777	5.06632									C10H2O4P6S		[M+Cl]1-
n	420.151	5.04943					1.6899
p	117.998	4.91732
n	805.332	4.88619					7.63625				C37H60O15P2		[M-H]1-
p	343.816	4.87549
n	359.078	4.86607
n	60.0981	4.85348	4.94085
n	60.1334	4.84851
p	217.066	4.83252
n	121.943	4.81528
p	113.528	4.77066
p	341.819	4.66958
n	397.112	4.65128
p	373.062	4.63865					3.353
n	175.828	4.62832
n	331.963	4.5739									C12H9NO6S		[M+K-2H]1-
n	521.208	4.53665									C22H35NO13	13C	[M-H]1-
p	558.348	4.3701
n	60.1803	4.35962
n	231.009	4.28582
p	203.05	4.27754									C7H16O2S		[M+K]1+
n	436.146	4.19629									C19H28O9	13C	[M+Cl]1-
p	631.318	4.17214
p	417.749	4.12771
n	60.1639	4.11871	4.80226
p	298.029	4.0919									C6H15N2O7P	13C	[M+K]1+
n	119.946	4.0732	1.79197
n	162.939	4.02688
n	451.202	3.97858									C19H33NO11	13C	[M-H]1-
p	320.131	3.90182
p	159.024	3.85991									C5H12OS		[M+K]1+
p	310.936	3.84089									C9H4NO7P	13C	[M+K41]1+
n	60.2067	3.79539
p	522.219	3.78673									C22H35NO13		[M+H]1+
p	304.003	3.76748									C6H7N5O7	13C2	[M+K41]1+
n	60.1368	3.75632
n	60.0127	3.74683
n	60.1913	3.72597
n	294.832	3.71375
n	398.117	3.71237
p	527.198	3.68133
n	602.246	3.66819
p	324.081	3.65243									C8H19N3O8		[M+K]1+
n	435.208	3.64337									C19H33NO10	13C	[M-H]1-
n	60.2152	3.62512
n	450.2	3.57626									C19H33NO11		[M-H]1-
p	346.051	3.47834
p	134.002	3.40665									C5H4N2	13C	[M+K41]1+
n	164.937	3.39354
n	60.2344	3.34189
n	343.742	3.32877	1.72934
n	280.026	3.29897					1.7566
n	536.199	3.29275									C22H35NO14		[M-H]1-
p	143.072	3.28147					3.89963
n	60.2037	3.28012
n	168.836	3.27842
n	328.919	3.25458									C11H4O6P2		[M+Cl]1-
n	537.202	3.18802									C22H35NO14	13C	[M-H]1-
n	522.22	3.14697
n	170.832	3.12625
n	272.063	3.09985									C10H18O6	13C	[M+K-2H]1-
n	128.891	3.09318
p	733.277	3.05439
p	132.005	3.00003									C3H9OP	13C	[M+K]1+
n	494.116	2.99315
p	219.055	2.95058
n	127.05	2.95036
n	432.188	2.94858					1.82045				C21H32O7	13C	[M+Cl]1-
p	325.04	2.9353					6.59704				C16H15O3P		[M+K]1+
n	172.83	2.92828
n	394.173	2.91595									C11H29N5O8		[M+Cl]1-
p	210.055	2.90625
n	449.186	2.88803									C15H33N5O8	13C	[M+K-2H]1-
p	222.987	2.82374
p	308.938	2.80166									C9H4NO7P	13C	[M+K]1+
p	198.054	2.7796									C7H12NO2P	18O	[M+Na]1+
p	478.948	2.73843
p	178.029	2.73606									C4H6N3O3P	13C2	[M+H]1+
p	350.918	2.73193									C14O9		[M+K]1+
p	316.1	2.73188					4.64765				C9H13N7O6		[M+H]1+
p	270.982	2.72609									C9H4NO7P	13C	[M+H]1+
n	546.22	2.70147									C24H37NO13		[M-H]1-
p	123.005	2.6978
n	529.127	2.68504
n	464.177	2.6374									C21H32O9	13C	[M+Cl]1-
p	143.003	2.59584
p	372.103	2.58822									C18H23NO3S		[M+K]1+
n	299.096	2.57882
p	84.0334	2.5394
p	298.097	2.52491
p	526.11	2.51768
n	406.883	2.51192									C9H12O4P4S2		[M+Cl]1-
n	388.733	2.50096
p	300.141	2.47721					2.05445				C9H21N3O8		[M+H]1+
n	173.831	2.4763
p	141.006	2.46709			-0.549759						C4H8NP	13C	[M+K]1+
p	197.057	2.46515					3.5517				C5H11N2O4P	18O	[M+H]1+
p	511.829	2.44331
p	286.125	2.43624									C8H19N3O8		[M+H]1+
n	174.828	2.43479
p	219.028	2.38959									C7H14O3S		[M+K41]1+
p	543.241	2.3465					4.79702				C23H38N2O11	18O	[M+Na]1+
p	196.056	2.33264					3.9682				C5H11N2O4P	13C	[M+H]1+
n	438.126	2.32142									C19H28O9	13C	[M+K-2H]1-
p	215.976	2.31728									C4H6N3O3P		[M+K41]1+
p	302.103	2.29998				1.02622	3.94309				C15H13N3O4	13C2	[M+H]1+
p	96.0422	2.27589
p	106.52	2.23358
n	584.2	2.20709
n	752.196	2.16544
p	219.097	2.14838									C8H14N2O5		[M+H]1+
p	346.042	2.13214					2.9544
p	185.032	2.12217									C6H12NOP	13C	[M+K]1+
p	410.877	2.11516									C9H12O4P4S2		[M+K]1+
p	208.058	2.09508
p	359.121	2.07326					12.2999				C14H20N3O6P	13C	[M+H]1+
p	217.973	2.06488									C3H6N3O4P		[M+K]1+
p	75.5291	2.05087
p	171.061	2.02673					1.48829				C3H10N2O6		[M+H]1+
p	334.147	1.97381									C18H23NO3S		[M+H]1+
p	138.056	1.95189									C4H10NO2P	18O	[M+H]1+
n	203.99	1.93042
p	481.193	1.87171									C20H32O13		[M+H]1+
p	331.067	1.86755
n	395.13	1.85159									C17H26O8		[M+Cl37]1-
p	411.186	1.83082
n	750.19	1.82573	1.88338								C27H41NO21		[M+Cl]1-
p	95.0435	1.80727
n	60.017	1.7866
n	305.931	1.77933									C7H2N3O7P		[M+Cl]1-
p	126.039	1.77419
p	217.058	1.76942									C14H5N3	13C	[M+H]1+
p	74.0143	1.76124
p	169.045	1.75396
p	393.143	1.72672
p	94.5452	1.70592									C8H14NO2P		[M+2H]2+
p	212.033	1.70576					2.39189				C5H8NO3PS	13C	[M+NH4]1+
n	559.197	1.69289
p	111.04	1.68638					1.48608
n	557.31	1.64008									C12H26NO4P		[2M-H]1-
p	484.81	1.63359									C13H6O4P6S	13C2	[M+K]1+
p	176.032	1.6248									C4H11NO4		[M+K]1+
n	92.9274	1.58698								-0.334179
p	358.087	1.55369
p	272.127	1.54595
p	95.0468	1.54421									C8H14NO2P	13C	[M+2H]2+
n	135.92	1.5157
n	588.157	1.51436	1.25167								C29H32NO8P		[M+Cl]1-
n	406.058	1.49987									C12H23NO8P2		[M+Cl]1-
p	125.037	1.49651
p	314.027	1.47422
p	270.11	1.47045									C9H17O6P		[M+NH4]1+
p	168.05	1.44584					0.51365				C9H20NO10P	13C	[M+2H]2+
p	130.034	1.41356
p	130.049	1.41156					0.858273				C6H9OP	13C	[M+H]1+
p	377.996	1.40485									C12H9N3O9		[M+K]1+
p	283.088	1.34914
p	284.657	1.34306									C27H42N4O9	13C	[M+2H]2+
p	272.259	1.32787
p	282.642	1.30592									C25H43N2O10P	13C	[M+2H]2+
p	116.037	1.23424
p	573.268	1.23409
p	132.08	1.19132					1.56323
p	311.923	1.14733									C8H5NO6P2		[M+K]1+
n	618.168	1.14489	1.03691								C25H33NO17		[M-H]1-
p	74.5305	1.11992
n	297.006	1.11959
p	105.069	1.11732
p	103.054	1.10084									C8H6		[M+H]1+
p	293.112	1.08182									C8H20N4O5	13C2	[M+K]1+
n	476.141	1.06762
p	139.053	1.0543									C6H11N	13C	[M+K41]1+
p	98.0267	1.04			-0.470287
p	363.33	1.02855									C20H43NO4	13C	[M+H]1+
p	115.04	1.02266									C2H9O3P	18O	[M+H]1+
n	695.277	1.01923									C30H48O18		[M-H]1-
p	284.156	1.01847									C25H47N2O10P		[M+2H]2+
p	114.04	1.00335									C2H9O3P	13C	[M+H]1+
p	73.5317	0.999256									C5H9N2OP	13C	[M+2H]2+
p	73.0134	0.995841
p	112.058	0.995669									C8H17N2O3P	18O	[M+2H]2+
p	96.0291	0.993274									C4H8	13C	[M+K]1+
p	106.04	0.98628
p	105.039	0.984602
p	112.556	0.944285
p	411.2	0.897902									C19H32O8		[M+Na]1+
p	137.055	0.888637					0.758601				C4H10NO2P	13C	[M+H]1+
p	397.127	0.881559
p	91.054	0.872175
p	130.017	0.84858
p	288.29	0.79327									C17H37NO2		[M+H]1+
p	111.558	0.774025									C8H17N2O3P	13C	[M+2H]2+
p	120.563	0.762477									C10H24P2S	13C	[M+2H]2+
n	296.003	0.762025
p	84.0442	0.734608
p	276.281	0.633245									C16H35NO2	13C2	[M+H]1+
p	119.546	0.589607
p	275.278	0.579496									C16H35NO2	13C	[M+H]1+
p	312.231	0.571723									C16H35NO2		[M+K]1+
p	426.161	0.518065									C17H29O10P	13C	[M+H]1+
p	230.247	0.499374									C14H31NO		[M+H]1+
p	531.091	-0.36679								0.512443	C21H23O14P		[M+H]1+
n	179.067	-0.403879
p	74.0963	-0.404933									C4H11N		[M+H]1+
n	410.991	-0.411418									C20H8O8		[M+Cl]1-
n	293.912	-0.426027									C7NO8P	13C2	[M+Cl]1-
p	496.123	-0.434638								-0.53873	C15H26O13P2	18O	[M+NH4]1+
p	158.04	-0.44947									C5H13NS		[M+K]1+
p	647.138	-0.456856								-0.360545	C22H32NO19P	13C	[M+H]1+
p	75.0997	-0.460625									C4H11N	13C	[M+H]1+
n	412.988	-0.483778									C20H8O8		[M+Cl37]1-
p	649.136	-0.50311									C28H32O15		[M+K41]1+
p	571.252	-0.509647									C29H41NO8	13C	[M+K]1+
p	570.248	-0.511059									C29H41NO8		[M+K]1+
p	159.043	-0.517051									C6H14S		[M+K41]1+
p	449.026	-0.524538								-0.619549	C14H19O12P		[M+K]1+
n	577.269	-0.539415								5.72598
n	293.099	-0.541837									C10H18N2O8		[M-H]1-
n	612.149	-0.5478	-0.583873								C27H34O12P2	13C	[M-H]1-
n	403.161	-0.54926
n	275.089	-0.581487
n	368.12	-0.598185
p	337.86	-0.60333					-0.829768				C9H2NO3P3S		[M+K41]1+
n	463.219	-0.615261								1.65148	C17H38N4O8		[M+K-2H]1-
p	489.058	-0.615803
p	333.07	-0.6358			4.42846						C10H18N2O8		[M+K]1+
p	273.123	-0.642025									C15H16N2O3		[M+H]1+
n	279.039	-0.645629								2.99461	C8H10N4O5	18O	[M+Cl]1-
n	272.089	-0.661311
n	105.019	-0.664004
p	275.12	-0.664279									C10H22N2O4		[M+K41]1+
n	338.05	-0.666037
p	586.227	-0.674177									C26H43O10P	13C	[M+K]1+
n	297.153	-0.681697									C16H26O3S		[M-H]1-
p	390.057	-0.695114
p	720.191	-0.695926
n	385.078	-0.716598								-0.932892	C16H18O11		[M-H]1-
p	276.123	-0.7168									C10H22N2O4	13C	[M+K41]1+
n	305.07	-0.717667									C25H30N3O13P	13C	[M-2H]2-
n	103.059	-0.733372
n	313.056	-0.734392
n	386.081	-0.760142								-0.948116	C16H18O11	13C	[M-H]1-
n	338.988	-0.766594
n	389.072	-0.775283
n	308.099	-0.793018								1.78251
p	94.9293	-0.807187
p	764.22	-0.820551
n	481.258	-0.831009								4.46844	C29H38O6		[M-H]1-
n	412.869	-0.848938
n	329.234	-0.853642
p	272.918	-0.856751									C10O4S2	18O	[M+Na]1+
n	273.961	-0.864308									C12H4NO3PS	18O	[M-H]1-
n	176.055	-0.878735
n	529.949	-0.893912
n	311.917	-0.902266									C12H4NO3PS	18O	[M+K-2H]1-
p	132.02	-0.914351
n	385.85	-0.921809									C12H3O3P5	13C	[M+Cl]1-
p	386.027	-0.946208									C14H12NO10P		[M+H]1+
n	325.042									34.8555	C15H15O4P		[M+Cl]1-
n	599.117									32.2216
n	734.189									16.5101	C28H42NO17P	18O	[M+Cl37]1-
n	168.97									15.7664	C6H3O4P		[M-H]1-
n	482.261									14.1009	C29H38O6	13C	[M-H]1-
n	393.066									12.8818	C17H15NO10	13C	[M-H]1-
n	711.338									12.5196
p	283.081									9.66451
n	307.053									8.8284	C25H29O16P		[M-2H]2-
n	392.062									8.64146	C17H15NO10		[M-H]1-
n	373.164									8.57677	C16H32O7		[M+K-2H]1-
p	333.132									8.43157
n	320.089									8.32004	C15H17N2O4P	13C	[M-H]1-
n	318.078									7.8333	C12H18N3O3P		[M+Cl]1-
n	293.067									7.4426
n	128.992									7.15335
n	736.149									6.96514	C29H38O18P2	13C	[M-H]1-
n	335.171									6.71296	C17H30O2S	18O	[M+Cl]1-
n	319.176									6.67988
n	732.192									6.65521	C28H42NO17P	18O	[M+Cl]1-
n	431.156									6.2462	C9H13NO5	18O	[2M-H]1-
n	439.12									5.98042
p	503.118									5.72605
n	363.086									5.60321	C15H20O8		[M+Cl]1-
n	319.086									5.58618	C15H17N2O4P		[M-H]1-
n	726.189									5.41545	C31H37NO19		[M-H]1-
n	284.054									5.34746
n	284.099									5.00132
n	661.109									4.81212	C20H33O20P	13C2	[M+Cl]1-
n	357.169									4.80715	C15H30O7		[M+Cl]1-
n	365.079									4.76178
n	381.177									4.70283	C22H33OP		[M+K-2H]1-
n	318.12									4.59258	C13H21NO8		[M-H]1-
n	580.139									4.5195	C26H28O15	13C	[M-H]1-
n	364.206									4.32403	C22H33P	13C	[M+Cl]1-
n	642.133									4.23493
n	702.18									4.18532	C26H41NO17P2	18O	[M-H]1-
n	555.149									4.16619	C22H32O14		[M+Cl]1-
n	741.191									3.6144
n	445.139									3.48954	C18H30O10	13C2	[M+K-2H]1-
n	444.172									3.48353	C20H30N3O4P	18O	[M+Cl]1-
n	437.122									3.47521	C17H24N2O9	18O	[M+Cl]1-
n	292.14									3.37949	C12H23NO7		[M-H]1-
n	579.137									3.33745	C26H28O15		[M-H]1-
p	361.163									3.33255	C15H30O7		[M+K]1+
n	581.143									3.25262	C26H28O15	13C2	[M-H]1-
n	281.97									3.25056	C6H9N2O5P3	13C	[M-H]1-
n	784.231									3.13332
p	619.108					-0.398608				3.07913	C22H29NO17	13C	[M+K]1+
n	355.154									2.90184
n	771.177									2.88106	C29H41O22P		[M-H]1-
p	620.11									2.85072	C26H28O15	13C	[M+K]1+
n	283.086									2.8246	C11H21O4P		[M+Cl]1-
n	363.203									2.8183	C22H33P		[M+Cl]1-
n	299.081									2.75414	C12H23O4P		[M+K-2H]1-
n	711.189									2.74366
p	441.117									2.72453	C17H24N2O9	13C2	[M+K]1+
n	307.062									2.70802
n	416.141				1.98423					2.68509	C16H28O10	13C	[M+Cl]1-
n	170.892									2.66408
p	494.203									2.64713
p	359.147									2.56803
p	309.059									2.38228	C12H14O8		[M+Na]1+
n	284.089									2.28839	C11H21O4P	13C	[M+Cl]1-
n	359.172									2.25123	C15H30O7	18O	[M+Cl]1-
n	281.036									2.22889	C8H10N4O5	18O	[M+Cl37]1-
n	481.099									2.07387
p	375.106									2.06852
p	455.117									2.05275
n	616.117									2.05243	C26H28O15	13C	[M+Cl]1-
n	446.211									2.01452	C21H34O10	13C	[M-H]1-
p	579.15									2.0059	C20H34O15P2	18O	[M+H]1+
n	437.16									1.96641	C18H31O10P		[M-H]1-
n	617.111									1.95908	C22H29NO17	13C	[M+Cl37]1-
p	427.1									1.90022
p	581.152									1.89192	C26H28O15		[M+H]1+
n	161.081									1.65736
n	337.058									1.65404
n	637.178									1.64882	C29H34O16		[M-H]1-
n	344.099									1.64014	C17H22O5	13C	[M+K-2H]1-
n	497.203									1.63016	C20H36N4O8		[M+K-2H]1-
n	535.182									1.58981	C26H32O12		[M-H]1-
n	606.197									1.5889	C26H40O12P2	13C	[M-H]1-
n	675.151									1.56582	C29H34O16		[M+Cl37]1-
n	492.123									1.55958	C23H24O12	13C	[M-H]1-
n	319.926									1.51031	C6H9N2O5P3	13C	[M+K-2H]1-
n	331.117									1.50854	C12H24O8		[M+Cl]1-
n	395.192									1.47606
n	634.192									1.45423	C10H15N5O7	13C	[2M-H]1-
n	412.183									1.44126	C21H32NO3P		[M+Cl]1-
p	212.841									1.43606
n	530.097									1.41853	C23H24O12	13C	[M+Cl37]1-
n	491.12									1.40566	C23H24O12		[M-H]1-
p	403.136									1.40175
n	701.178									1.38425	C26H41NO17P2	13C	[M-H]1-
n	648.208									1.38317	C12H20O10	13C	[2M-H]1-
n	572.163									1.3453	C26H32O12	13C	[M+Cl]1-
n	363.107									1.33929	C12H24O10		[M+Cl]1-
n	573.156									1.33272	C26H32O12		[M+Cl37]1-
n	674.159									1.32371	C29H34O16	13C	[M+Cl]1-
n	633.188									1.31791	C10H15N5O7		[2M-H]1-
n	393.177									1.31286	C13H32N4O7		[M+K-2H]1-
n	591.178									1.31087	C23H40O11P2	18O	[M+Cl]1-
p	677.15									1.26493	C25H35NO18	13C	[M+K]1+
p	286.775									1.26252
n	527.169									1.24748	C24H33O11P		[M-H]1-
n	528.1									1.21926	C23H24O12	13C	[M+Cl]1-
n	571.16									1.20916	C26H32O12		[M+Cl]1-
n	333.059									1.20304
n	527.097									1.19219	C23H24O12		[M+Cl]1-
n	598.178									1.1492	C13H18NO5P	13C	[2M-H]1-
n	453.213									1.12898	C19H36N4O6		[M+K-2H]1-
n	751.377						1.39399			1.12443	C35H60O17		[M-H]1-
n	505.229									1.11315	C23H38O12		[M-H]1-
n	317.161									1.09429	C13H28O6	18O	[M+Cl]1-
n	307.14									1.08646	C13H24O8		[M-H]1-
n	280.036									1.03583	C8H10N4O5	13C	[M+Cl37]1-
n	303.091									1.00725	C11H20O7	18O	[M+Cl37]1-
p	691.186									1.00635	C28H45O11P3	18O	[M+K]1+
n	443.119									0.937185	C19H24O12		[M-H]1-
n	281.07									0.918222
n	689.152									0.91122	C26H37O17P	13C2	[M+Cl]1-
n	445.208									0.902793	C21H34O10		[M-H]1-
p	481.228									0.900056	C24H33NO9	13C	[M+H]1+
n	337.078									0.881033	C12H18O11		[M-H]1-
n	326.11									0.817465	C13H23NO4S	18O	[M+Cl]1-
n	325.929						-0.574262			0.81676	C8H6NO7PS		[M+Cl]1-
n	321.077									0.81527	C12H18N3O3P	13C	[M+Cl37]1-
n	325.13									0.784068	C15H26O5	18O	[M+K-2H]1-
n	489.198									0.726548	C27H35O4P		[M+Cl]1-
n	287.091									0.699178	C10H20O7		[M+Cl]1-
n	563.141									0.57461	C13H14O7		[2M-H]1-
p	335.111									0.564277
n	365.182									0.539597	C22H33P		[M+K-2H]1-
n	607.167									-0.29863	C28H32O15		[M-H]1-
p	648.142									-0.375886	C22H32NO19P	13C2	[M+H]1+
p	562.179									-0.381934
n	443.193									-0.395944
n	574.289									-0.466132
n	354.12									-0.467908
p	412.183									-0.470708	C24H26O6	13C	[M+H]1+
n	429.178							0.717179		-0.501888	C20H30O10		[M-H]1-
p	323.898									-0.503027	C6H6O7P2S	13C	[M+K]1+
n	408.188									-0.504229	C19H32O7	13C	[M+Cl]1-
n	409.182									-0.505315	C19H32O7		[M+Cl37]1-
p	411.179									-0.505744	C24H26O6		[M+H]1+
n	541.266									-0.528005	C27H42O11		[M-H]1-
p	535.136									-0.548436	C20H33O12P		[M+K]1+
n	373.103									-0.573196	C16H20O10	18O	[M-H]1-
n	488.186									-0.636875
n	542.27									-0.640871	C27H42O11	13C	[M-H]1-
p	581.238									-0.641827	C27H42O11		[M+K]1+
n	371.099									-0.659952	C16H20O10		[M-H]1-
p	352.08									-0.663041
n	502.157									-0.666175	C18H32NO13P	18O	[M-H]1-
n	541.175									-0.673662
n	372.102									-0.702085	C16H20O10	13C	[M-H]1-
n	403.092									-0.702165	C15H27O8P		[M+K-2H]1-
n	521.13									-0.74412
p	598.272									-0.747783
n	727.246									-0.76981	C15H25O8P		[2M-H]1-
p	636.089									-0.776642	C23H32O14P2	13C	[M+K41]1+
n	399.095									-0.781539
n	363.12									-0.858273	C15H25O8P		[M-H]1-
n	818.181									-0.88283
n	454.09									-0.886387	C20H24O8P2	13C	[M-H]1-
n	453.086									-0.900349	C20H24O8P2		[M-H]1-
n	455.082									-0.906934	C21H23O7P		[M+Cl37]1-
n	226.038									-0.909603
p	542.129									-0.914534	C18H32NO13P	13C2	[M+K]1+
n	409.097									-0.919253	C15H22O13		[M-H]1-
n	410.101									-0.924865	C15H22O13	13C	[M-H]1-
n	616.143									-0.929674	C26H34O13P2	13C	[M-H]1-
n	728.25									-0.933378	C15H25O8P	13C	[2M-H]1-
n	570.166									-0.935374
n	491.043									-0.950393	C20H24O8P2		[M+K-2H]1-
n	769.198									-0.953661
p	301.136					2.39419	6.63191				C12H24NO4P	13C	[M+Na]1+
p	260.072					1.98431	11.7723				C6H15N2O7P	13C	[M+H]1+
p	320.11					1.55022					C11H17N3O8		[M+H]1+
n	382.136		6.27296
n	173.008					-0.497036					C5H4N2O5	18O	[M-H]1-
n	85.029					-0.497151					C4H6O2		[M-H]1-
p	501.08					-0.532079					C15H26O13P2	13C2	[M+Na]1+
n	342.06					-0.56579					C12H20NO4PS	13C2	[M+Cl]1-
n	331.056					-0.566313					C15H12N2O7		[M-H]1-
n	836.19		4.71699
n	174.012					-0.573202					C16H12O7S	13C2	[M-2H]2-
n	522.116		4.34797
n	720.179		4.29676
n	86.0323					-0.58608					C4H6O2	13C	[M-H]1-
n	358.019					-0.720734					C10H16O10P2	13C	[M-H]1-
n	799.211					-0.757553					C31H48NO17P3	13C	[M-H]1-
n	329.048					-0.854278					C16H11NO7	13C	[M-H]1-
p	835.4		9.68788				4.21882				C38H60NO16P		[M+NH4]1+
n	640.116		8.35157				2.59434				C26H27NO18		[M-H]1-
n	714.19		2.09991
p	491.682		1.92404
p	316.798		1.69915
p	314.8		1.39703
p	295.168		7.91027		3.17959		3.56294				C12H25N2O4P	13C2	[M+H]1+
n	341.139		7.76469								C13H27N2O4P		[M+Cl]1-
n	589.141		7.38184								C24H33NO12P2	13C	[M-H]1-
p	716.243		5.81988								C31H50O12P2	13C	[M+K]1+
n	551.198		5.64394				0.724979				C25H40O7P2	18O	[M+Cl]1-
n	135.029		-0.673572
p	597.304		-0.694289
p	395.249		5.52456				2.29932				C17H36N3O5P	13C	[M+H]1+
n	789.311		5.3927				5.71645				C36H55O17P		[M-H]1-
p	715.239		4.8883								C31H50O12P2		[M+K]1+
n	518.298		-0.761713
p	394.246		4.54641				2.76982				C17H36N3O5P		[M+H]1+
n	303.939		-0.85966
n	588.138		4.2725								C24H33NO12P2		[M-H]1-
p	398.229		4.05847								C25H30N2O	13C	[M+Na]1+
n	452.214		3.23278								C22H32N2O8	13C	[M-H]1-
p	308.18		3.08032				1.65832				C14H24O4S	13C2	[M+NH4]1+
n	538.17		2.67781		1.06845						C24H37O9P	13C	[M+K-2H]1-
n	369.936		2.57306								C20NO3P	18O	[M+Cl]1-
n	571.179		2.12127								C22H37O15P		[M-H]1-
n	372.086		0.967789								C16H19NO7		[M+Cl]1-
n	467.15		0.896676					1.70642			C20H30O10		[M+Cl37]1-
p	634.127		-0.53364								C23H31NO17	13C2	[M+K]1+
n	152.047		-0.566006								C4H9N3O	18O	[M+Cl]1-
n	740.205		-0.647835								C32H39NO19		[M-H]1-
n	649.101		-0.69882								C27H34O12P2		[M+K-2H]1-
n	180.066		-0.740041								C12H8N2	13C	[M-H]1-
p	649.118		-0.75686								C23H31NO18	13C	[M+K]1+
p	365.01		-0.857256								C16H11N2O4P		[M+K]1+
n	389.218			1.77986							C24H35P		[M+Cl]1-
n	511.094			1.37843							C21H21NO14	13C	[M-H]1-
n	316.075			0.947674							C13H16O9	13C	[M-H]1-
n	421.883			-0.569339							C8H8NO9P3S		[M+Cl]1-
n	408.071			-0.982855							C16H21NO9		[M+K-2H]1-
p	58.0288						1.10564
p	60.0444						1.03442
n	95.0245						1.2547
p	97.0006				-0.440063
p	97.041						3.19772
p	106.05						0.767488
n	111.008					-0.47589
p	112.895						-0.645007
p	74.0236						1.59098				C5H8NO2P	13C	[M+2H]2+
p	114.892						-0.694454
p	116.89						-0.715178
p	86.0962							-0.203343			C5H8		[M+NH4]1+
p	87.055						2.31472				C3H6N2O		[M+H]1+
p	96.5426						3.70438				C7H14NO3P		[M+2H]2+
p	127.033						1.91854
p	103.542				-0.363123						C7H13N2O3P	13C	[M+2H]2+
p	110.04						2.14686				C3H6N2O	13C	[M+Na]1+
p	110.071						0.833331				C5H7N3		[M+H]1+
n	113.035						2.08121				C5H8NP	13C	[M-H]1-
n	114.019						1.19198				C3H3N3O2	18O	[M-H]1-
n	114.038				2.82847		2.35668				C5H8NP	13C2	[M-H]1-
p	138.027				-0.405785
n	116.071						0.48559				C6H13P	13C	[M-H]1-
p	152.066						4.32821
p	127.097				1.60813						C16H26S	18O	[M+2H]2+
p	160.075						2.997
n	131.046						1.37613				C5H10NOP	13C	[M-H]1-
n	132.049						1.66877				C6H9N	13C2	[M+Cl]1-
p	133.06						2.76083				C5H10NOP	13C	[M+H]1+
p	144.08						3.28926				C10H9N		[M+H]1+
p	145.084						3.07923				C10H9N	13C	[M+H]1+
n	175.012					-0.55588
p	181.961						-0.583692
n	167.022						1.34455				C7H5N3	13C	[M+Cl]1-
n	169.019						2.13274				C5H10NOP	13C	[M+Cl37]1-
n	172.097				1.8487						C12H26N8O4		[M-2H]2-
n	208.847						-0.748562
p	177.054				2.3153		1.40993				C5H13O3P	18O	[M+Na]1+
p	213.846						-0.7351
p	215.051						2.8886
p	187.056						2.86812				C4H12NO5P	13C	[M+H]1+
p	228.082						3.81468
p	230.062					1.90586	6.72889
n	239.057						3.33386
p	188.056						3.33056				C4H12NO5P	18O	[M+H]1+
n	255.122						2.18999
p	255.123						2.01791
p	188.07						1.3231				C11H9NO2		[M+H]1+
p	189.073						1.47953				C11H9NO2	13C	[M+H]1+
n	270.944						-0.64094
p	205.096						1.52601				C11H9NO2		[M+NH4]1+
p	274.09					2.58164
p	208.972				1.37429						C4H2N4O4		[M+K]1+
p	275.061							-0.450541
p	210.97				1.40201						C4H2N4O4		[M+K41]1+
p	225.97						-0.652637				C3H5NO8	13C2	[M+K41]1+
n	242.05						2.03118				C12H16NP		[M+K-2H]1-
p	261.927						-0.632675				C4H4N3O4PS		[M+K41]1+
p	277.284							-0.576641
n	278.099						3.81415
n	270.083						3.64769				C10H18O6	13C	[M+Cl]1-
p	272.11						3.62981				C9H17N3O5	18O	[M+Na]1+
n	280.104				1.41267
n	282.782						-0.701782
p	274.139						1.85233				C12H21N2O3P	13C	[M+H]1+
n	284.779						-0.691243
p	275.141				3.48366						C7H8N2O	18O	[2M+H]1+
p	275.15						3.57475				C14H18N4O2		[M+H]1+
p	287.78						-0.689147
p	276.154						4.83155				C14H18N4O2	13C	[M+H]1+
p	277.166						1.66845				C13H25NO3S	13C	[M+H]1+
p	278.17						2.05593				C13H25NO3S	13C2	[M+H]1+
p	278.981				-0.611189						C11H8O4S	18O	[M+K41]1+
n	283.078						4.6801				C12H22O3S		[M+K-2H]1-
p	286.15						1.56065				C10H23NO8		[M+H]1+
p	287.084						7.92907				C16H15O3P		[M+H]1+
p	287.128						3.53305				C8H19N3O8	13C	[M+H]1+
p	289.778						-0.702168
n	291.018						2.42817
p	288.087						3.37443				C16H15O3P	13C	[M+H]1+
p	288.096				3.28424						C7H18N3O7P		[M+H]1+
n	288.911						-0.40285				C11O6P2		[M-H]1-
p	294.067				-0.652467
p	298.162						5.55761
n	300.05				0.94213
p	289.082						17.5465				C9H17N3O5	13C	[M+K41]1+
p	300.12						9.03447
p	289.088						4.11126				C16H16O3S		[M+H]1+
p	289.161						2.32295				C9H21NO8		[M+NH4]1+
p	291.146						2.00935				C13H23NO4S	13C	[M+H]1+
p	292.149						1.38163				C13H23NO4S	13C2	[M+H]1+
p	292.962				-0.675735						C8H6O8P2		[M+H]1+
p	310.909						-0.916347
p	293.162						2.85277				C12H25N2O4P		[M+H]1+
n	311.798				-0.744471
n	300.069						2.45266				C16H15NO3S		[M-H]1-
p	301.1						10.4988				C15H13N3O4	13C	[M+H]1+
p	302.084						2.88738				C16H15NO3S		[M+H]1+
p	303.061						10.8522				C18H14O2		[M+K41]1+
p	305.162						3.52192				C14H25NO4S	13C	[M+H]1+
p	307.177						1.64992				C14H24O4S	13C	[M+NH4]1+
n	311.114				0.938548						C13H22O6	18O	[M+Cl]1-
p	312.055						3.18417				C15H13NO3S	18O	[M+Na]1+
p	312.178						2.11055				C11H22N2O7		[M+NH4]1+
n	313.126						1.55654				C13H25NO3S	13C	[M+Cl37]1-
p	314.052						5.40269				C6H18N3O7P		[M+K]1+
n	319.99						0.733543
p	315.092						3.10771				C8H23N2O6P		[M+K41]1+
n	315.109				1.83524						C12H22O7	18O	[M+Cl]1-
p	316.051						5.31576				C6H18N3O7P		[M+K41]1+
p	317.084						1.29501				C19H16O2	18O	[M+K]1+
p	318.062						2.81479				C16H13O5P	13C	[M+H]1+
p	319.106				2.08125						C14H20N2O4		[M+K]1+
n	321.156				0.611999						C10H28N3O4P	13C	[M+Cl]1-
n	326.089						-0.942879
n	322.928				-0.656641						C8H3N2O8P		[M+Cl37]1-
n	324.121						1.12289				C15H21N2O4P	13C	[M-H]1-
n	325.108						1.9591				C13H23NO4S	13C	[M+Cl]1-
p	326.052				1.65833		0.602349				C7H18N3O7P		[M+K]1+
p	326.07						1.72776				C16H15NO3S	18O	[M+Na]1+
n	330.701						-0.677116
p	327.029						10.5881				C15H13NO3S	13C	[M+K]1+
n	332.698						-0.666302
p	327.038						2.69997				C16H15O3P		[M+K41]1+
p	335.862						-0.742163
n	327.123						2.92659				C13H25NO4S	13C	[M+Cl]1-
p	333.152				-0.788584						C13H26O8		[M+Na]1+
p	336.087						6.69021				C10H11N3O9	13C	[M+NH4]1+
n	336.109							1.50673			C16H19NO7		[M-H]1-
p	337.187						2.16209				C14H29N2O5P		[M+H]1+
p	338.191				4.13643		6.01929				C14H29N2O5P	13C	[M+H]1+
p	344.146						7.36664
n	345.11					1.025
p	340.04						1.7323				C16H15NO3S		[M+K]1+
p	342.029						1.72271				C15H11NO5S	18O	[M+Na]1+
n	342.105						3.44671				C11H21NO11		[M-H]1-
p	347.328						-0.451706
n	345.133				-0.966113						C13H26O8		[M+Cl]1-
n	347.13				-0.551946						C13H26O8		[M+Cl37]1-
p	350.13							-0.595538			C13H26O8	13C	[M+K]1+
n	350.146						5.27415				C14H25NO9		[M-H]1-
n	351.166				-0.615553
p	351.09						5.40466				C16H13NO5S	18O	[M+NH4]1+
n	353.088						-0.650333
n	351.13				1.16199						C13H22N2O9	18O	[M-H]1-
p	351.137						5.34649				C18H23O5P		[M+H]1+
n	352.127						2.67557				C12H21N3O9	13C2	[M-H]1-
n	353.13						6.06375				C13H23NO10	13C	[M-H]1-
n	358.712						-0.873351
n	364.082						4.35941
n	364.14							1.46187
n	367.03				2.69021
n	358.099						1.95229				C13H21NO8	13C2	[M+Cl37]1-
p	367.08						-0.781398				C15H20O8		[M+K]1+
p	376.173						4.38657
n	367.104				3.38611						C17H20O9		[M-H]1-
p	383.033						-0.508311
n	368.108				2.84388						C17H20O9	13C	[M-H]1-
n	386.736				-0.76454
p	389.189						2.73181
p	391.169					1.6073	4.43523
p	384.037						-0.587125				C10H18NO10P	13C2	[M+K]1+
n	388.103						3.31289				C13H23NO10		[M+Cl]1-
p	391.218				1.56308		1.96888				C19H33N3O3	13C	[M+K]1+
n	395.991				2.3123						C19H7NO7		[M+Cl]1-
p	396.062				-0.727704						C14H17N3O8		[M+K41]1+
p	409.228				3.84845		2.9605	0.904572			C16H32N4O8		[M+H]1+
p	410.232						5.66912				C16H32N4O8	13C	[M+H]1+
p	415.102						-0.440466
p	410.241				3.0591		3.63178				C19H31N5O5		[M+H]1+
n	418.1						1.50738
n	412.206							0.634849			C25H30N2O	13C	[M+Cl37]1-
n	415.123						3.56935				C16H30O6P2		[M+Cl]1-
p	419.123				8.71377		11.1704				C16H26O10	13C2	[M+K]1+
n	430.648						-0.859334
p	434.138						18.6336
p	424.256						1.82028				C19H37NO9		[M+H]1+
p	442.12				14.1308		3.96135
n	437.076				0.902085						C16H24O10P2		[M-H]1-
p	440.252				9.70761		1.70854				C43H74O18		[M+2H]2+
p	455.013						-0.668292				C16H17O11P		[M+K]1+
n	455.013						-0.445756				C19H15O9P		[M+Cl37]1-
n	455.192						0.962516				C22H32O10		[M-H]1-
p	459.31						-0.473683
p	456.016						-0.688019				C16H17O11P	13C	[M+K]1+
p	457.01						-0.655465				C19H15O9P		[M+K]1+
n	467.198						3.05228				C21H34O9	13C2	[M+Cl]1-
p	470.136						0.595843				C19H30NO8P		[M+K]1+
n	474.799				-0.807019
p	471.164						-0.446567				C20H32O10		[M+K]1+
p	475.177						2.99759				C28H26O7		[M+H]1+
p	479.177						4.28473
n	477.033						-0.653023				C14H21N2O12P		[M+K-2H]1-
p	488.068					-0.569113
p	496.188							-0.372704
n	477.146				1.41021						C21H30NO7P	13C	[M+Cl37]1-
p	497.147				1.73939		1.87863				C23H30O8P2		[M+H]1+
p	498.15						2.65883				C23H30O8P2	13C	[M+H]1+
n	506.152						2.0868				C18H31NO13	18O	[M+Cl]1-
p	513.151							-0.490669			C23H26O13	13C2	[M+H]1+
n	518.138							119.463
n	519.151							3.41912
n	515.177							2.02419			C23H32O13		[M-H]1-
n	520.259						6.59388				C23H40N2O11	13C	[M-H]1-
n	524.952						-0.558145
n	521.173				1.69035						C22H32N2O10		[M+Cl37]1-
n	525.308				3.01868		2.06505				C28H46O9		[M-H]1-
n	526.95						-0.562535				C12H16NO14P3	13C	[M+Cl]1-
p	530.943						-0.781993
n	528.946						-0.52872				C12H16NO14P3	13C	[M+Cl37]1-
p	531.163						-0.509971				C23H31O12P		[M+H]1+
n	535.269				4.15527		2.73686				C26H44O9		[M+Cl]1-
n	537.168				1.0997						C24H37O9P		[M+K-2H]1-
p	539.263						1.25566				C26H44O9		[M+K]1+
n	548.079						-0.899029
n	545.199				0.572161						C23H34N2O13		[M-H]1-
p	551.09				2.35199						C22H26NO11P	13C	[M+K]1+
n	552.157						3.65139				C23H32O13	13C	[M+Cl]1-
n	552.963						-0.712408				C19H19O11P3		[M+K-2H]1-
p	554.96						-0.709189				C15H19O14P3		[M+K]1+
p	565.133						-0.375749
n	562.288						6.05654				C28H46O9	13C	[M+Cl]1-
n	569.297				4.76647		2.56134				C34H44O5	13C2	[M+Cl]1-
n	572.273						3.367				C27H43NO12		[M-H]1-
n	587.247						20.9065				C25H44O13		[M+Cl]1-
n	588.267				0.701673						C27H43NO13		[M-H]1-
n	589.263						3.44175				C25H46O13		[M+Cl]1-
n	600.053						-0.540283				C20H24NO16P		[M+Cl]1-
n	602.88						-0.652165				C16H12O15P4		[M+Cl]1-
p	605.11						-0.50364				C23H31O14P	18O	[M+K41]1+
p	614.226				1.85738		2.73259
p	614.266						3.30349
n	605.257						2.99039				C29H48O7P2		[M+Cl]1-
n	621.027				7.29429
n	617.202				6.77028						C28H38O13		[M+Cl]1-
p	621.159				0.809481						C25H33O16P		[M+H]1+
p	621.197				5.14357						C28H38O13		[M+K]1+
p	629.241						16.4335
p	645.177						7.82628
p	649.43						-0.470766
n	653.153				2.04339
n	624.899						-0.721984				C22H8O16P2		[M+Cl]1-
p	666.17						4.71211
n	662.102				0.56369						C20H33O20P	13C	[M+Cl37]1-
n	675.267						3.03212	0.793416			C31H50O12P2		[M-H]1-
n	676.271						2.63804	0.869954			C31H50O12P2	13C	[M-H]1-
p	678.153						-0.466439				C25H35NO18	13C2	[M+K]1+
n	678.287							0.717597			C34H46O14	13C	[M-H]1-
n	689.047						-0.645427				C21H33O17P3	18O	[M+K-2H]1-
n	691.263						6.25293	1.27526			C31H50O13P2		[M-H]1-
n	692.266						8.01665	1.66466			C31H50O13P2	13C	[M-H]1-
n	693.278						4.61338	1.17689			C34H46O15		[M-H]1-
n	694.282						7.60685	1.32473			C34H46O15	13C	[M-H]1-
p	701.268						8.02424				C31H50O12P2	18O	[M+Na]1+
n	707.258							1.47418			C31H50O14P2		[M-H]1-
n	708.261							1.67993			C31H50O14P2	13C	[M-H]1-
p	719.179						3.06669
n	715.257						4.24999				C34H46O14		[M+Cl37]1-
p	719.263						2.19448				C31H48O16	13C2	[M+K41]1+
p	723.198						-0.587473				C31H42NO14P	13C	[M+K]1+
n	735.382						2.47915
p	724.201						-0.663627				C31H42NO14P	13C2	[M+K]1+
n	763.34						1.69492				C39H55O13P	13C2	[M-H]1-
n	774.337						17.0644				C36H59NO13P2		[M-H]1-
n	775.34						3.47539				C36H59NO13P2	13C	[M-H]1-
p	778.368						6.02016				C39H55NO15		[M+H]1+
n	790.368						7.56985				C40H57NO15		[M-H]1-
n	791.326						13.9912	1.39712			C20H29O6P		[2M-H]1-
n	791.372						4.19862				C40H57NO15	13C	[M-H]1-
p	797.13						-0.747659
n	792.331						10.2967				C20H29O6P	13C	[2M-H]1-
p	814.308						4.58044				C36H59NO13P2		[M+K]1+
n	824.353						5.00016
p	830.339						2.51872				C40H57NO15		[M+K]1+
n	837.378						2.52742
