# Supplementary material for: Induced responses to the wheat pathogen: Tan Spot—(Pyrenophora tritici-repentis) in wheat (Triticum aestivum) focus on changes in defence associated and sugar metabolism
Source: Metabolomics. 2024 Jan 31;20(1):19. doi: 10.1007/s11306-023-02084-w (PMC10830751; doi:10.1007/s11306-023-02084-w)
Supplement: Supplementary file 2 — Supplementary file2 (XLSX 116 KB) [file 11306_2023_2084_MOESM2_ESM.xlsx]

## Sheet: Diffusion
Comparison	KEGG.id	Entry.type	KEGG.name	p.score
FHMT00~PFMT00	ats00942	pathway	Anthocyanin biosynthesis - Aegilops tauschii ...	6.31924e-05
FHMT00~PFMT00	ats00944	pathway	Flavone and flavonol biosynthesis - Aegilops ...	1e-06
FHMT00~PFMT00	1.14.14.81	enzyme	flavanoid 3',5'-hydroxylase	1e-06
FHMT00~PFMT00	1.14.14.82	enzyme	flavonoid 3'-monooxygenase	1e-06
FHMT00~PFMT00	1.14.19.76	enzyme	flavone synthase II	1.1486e-06
FHMT00~PFMT00	2.4.1.115	enzyme	anthocyanidin 3-O-glucosyltransferase	2.92685e-05
FHMT00~PFMT00	5.5.1.6	enzyme	chalcone isomerase	0.000240038
FHMT00~PFMT00	R00507	reaction	3'-phosphoadenylyl-sulfate sulfohydrolase	0.000138143
FHMT00~PFMT00	R01386	reaction	UDP-D-glucuronate carboxy-lyase (UDP-D-apiose...	1e-06
FHMT00~PFMT00	R01613	reaction	Malonyl-CoA:4-Coumaroyl-CoA malonyltransferas...	0.000173892
FHMT00~PFMT00	R01625	reaction	CoA:apo-[acyl-carrier-protein] pantetheinepho...	1.68332e-05
FHMT00~PFMT00	R02021	reaction	adenosine 3',5'-bisphosphate,sulfite:oxidized...	0.000104037
FHMT00~PFMT00	R02157	reaction	S-Adenosyl-L-methionine:3,5,7,3',4'-pentahydr...	3.57845e-05
FHMT00~PFMT00	R02159	reaction	3'-Phosphoadenylylsulfate:quercetin 3-sulfotr...	1.52764e-06
FHMT00~PFMT00	R02389	reaction	UDPglucuronate beta-D-glucuronosyltransferase...	0.000287289
FHMT00~PFMT00	R02442	reaction	naringenin,[reduced NADPH---hemoprotein reduc...	1e-06
FHMT00~PFMT00	R02445	reaction	flavanone,2-oxoglutarate:oxygen oxidoreductas...	1e-06
FHMT00~PFMT00	R02446	reaction	flavanone lyase (decyclizing)	2.70765e-05
FHMT00~PFMT00	R02632	reaction	3'-Phosphoadenylylsulfate:quercetin-3-sulfate...	1e-06
FHMT00~PFMT00	R02633	reaction	3'-Phosphoadenylylsulfate:quercetin-3-sulfate...	1e-06
FHMT00~PFMT00	R02897	reaction	UDPglucose:flavanone 7-O-beta-D-glucosyltrans...	2.76218e-05
FHMT00~PFMT00	R03124	reaction	dihydrokaempferol,[reduced NADPH---hemoprotei...	2.9655e-05
FHMT00~PFMT00	R03289	reaction	3'-Phosphoadenylylsulfate:quercetin-3,3'-biss...	1e-06
FHMT00~PFMT00	R03571	reaction	S-Adenosyl-L-methionine:5,7,4'-trihydroxyflav...	1e-06
FHMT00~PFMT00	R03574	reaction	UDPglucose:5,7,3',4'-tetrahydroxyflavone 7-O-...	1e-06
FHMT00~PFMT00	R03587	reaction	S-adenosyl-L-methionine:5,7,3',4'-tetrahydrox...	0.000283606
FHMT00~PFMT00	R03589	reaction	UDPglucuronate:luteolin 7-O-glucuronosyltrans...	0.000151472
FHMT00~PFMT00	R04017	reaction	3'-Phosphoadenylylsulfate:galactosylceramide ...	4.82768e-05
FHMT00~PFMT00	R04526	reaction	UDP-apiose:apigenin 7-O-beta-D-glucoside 2''-...	1.21168e-06
FHMT00~PFMT00	R04618	reaction	malonyl-CoA:flavone-7-O-beta-D-glucoside 6''-...	0.000217694
FHMT00~PFMT00	R05105	reaction	3'-Phosphoadenylylsulfate:digalactosylceramid...	4.06665e-05
FHMT00~PFMT00	R06534	reaction	UDP-glucose:anthocyanidin 3-O-D-glucosyltrans...	3.14294e-05
FHMT00~PFMT00	R06535	reaction	UDP-glucose:anthocyanidin 3-O-D-glucosyltrans...	3.27314e-05
FHMT00~PFMT00	R06536	reaction	UDP-glucose:anthocyanidin 3-O-D-glucosyltrans...	3.17122e-05
FHMT00~PFMT00	R06537	reaction	apigenin,[reduced NADPH---hemoprotein reducta...	1e-06
FHMT00~PFMT00	R06544	reaction	4-hydroxycinnamoyl-CoA:cyanidin-3-O-glucoside...	5.18906e-05
FHMT00~PFMT00	R06546	reaction	UDP-alpha-D-glucose:cyanidin-3-O-beta-D-gluco...	6.29285e-05
FHMT00~PFMT00	R06547	reaction	UDP-alpha-D-glucose:cyanidin-3-O-(6-O-p-couma...	6.77249e-05
FHMT00~PFMT00	R06548	reaction	Chrysanthemin <=> Peonidin 3-O-glucoside	0.000117056
FHMT00~PFMT00	R06549	reaction	Delphinidin 3-O-glucoside <=> Petunidin 3-O-g...	0.000140202
FHMT00~PFMT00	R06550	reaction	Delphinidin 3-O-glucoside <=> Malvidin 3-O-gl...	0.000140202
FHMT00~PFMT00	R06568	reaction	malonyl-CoA:4-coumaroyl-CoA malonyltransferas...	0.000265675
FHMT00~PFMT00	R06610	reaction	(2S)-flavan-4-ol:NADP+ 4-oxidoreductase	3.85796e-05
FHMT00~PFMT00	R06799	reaction	malonyl-CoA:pelargonidin-3-O-(6-caffeoyl-beta...	2.09305e-06
FHMT00~PFMT00	R06800	reaction	malonyl-CoA:4'''-demalonylsalvianin 4'''-O-ma...	1.01503e-06
FHMT00~PFMT00	R06801	reaction	malonyl-CoA:anthocyanidin-3-O-beta-D-glucosid...	3.47383e-05
FHMT00~PFMT00	R06802	reaction	Pelargonidin 3-O-glucoside + UDP-L-rhamnose <...	3.19623e-05
FHMT00~PFMT00	R06803	reaction	UDP-glucose:pelargonidin 3-O-rutinoside 5-O-b...	8.04875e-05
FHMT00~PFMT00	R06807	reaction	S-adenosyl-L-methionine:kaempferol 4'-O-methy...	0.000131597
FHMT00~PFMT00	R06809	reaction	3'-phosphoadenylyl-sulfate:quercetin-3,3'-bis...	1e-06
FHMT00~PFMT00	R06813	reaction	UDP-glucose:flavonol-3-O-beta-D-glucosyl-(1->...	5.57179e-05
FHMT00~PFMT00	R06815	reaction	S-adenosyl-L-methionine:myricetin O-methyltra...	1e-06
FHMT00~PFMT00	R06816	reaction	S-adenosyl-L-methionine:myricetin O-methyltra...	1e-06
FHMT00~PFMT00	R06817	reaction	malonyl-CoA:anthocyanidin-3-O-beta-D-glucosid...	1.79502e-05
FHMT00~PFMT00	R06818	reaction	Chrysanthemin + UDP-L-rhamnose <=> Cyanidin 3...	3.17809e-05
FHMT00~PFMT00	R06819	reaction	UDP-glucose:cyanidin 3-O-rutinoside 5-O-beta-...	7.01255e-05
FHMT00~PFMT00	R06820	reaction	UDP-L-rhamnose:flavanone-7-O-glucoside 2''-O-...	0.000208857
FHMT00~PFMT00	R06822	reaction	Apigenin <=> Vitexin	1.19351e-05
FHMT00~PFMT00	R06823	reaction	Vitexin <=> Vitexin 2''-O-beta-L-rhamnoside	2.41929e-05
FHMT00~PFMT00	R06824	reaction	S-adenosyl-L-methionine:vitexin-2''-O-beta-L-...	0.000215533
FHMT00~PFMT00	R06826	reaction	UDP-L-rhamnose:apigenin 7-O-beta-D-glucoside ...	1.63342e-05
FHMT00~PFMT00	R06827	reaction	UDP-glucuronate:luteolin-7-O-beta-D-glucuroni...	1.47675e-05
FHMT00~PFMT00	R06828	reaction	UDP-glucuronate:luteolin-7-O-beta-D-diglucuro...	9.33877e-06
FHMT00~PFMT00	R07574	reaction	UDP-glucose:zeaxanthin beta-D-glucosyltransfe...	4.40667e-05
FHMT00~PFMT00	R07575	reaction	UDP-D-glucose:abscisate beta-D-glucosyltransf...	2.67486e-05
FHMT00~PFMT00	R07778	reaction	naringenin, [reduced NADPH---hemoprotein redu...	0.00012925
FHMT00~PFMT00	R07873	reaction	caffeoyl-CoA:pelargonidin-3-O-glucoside 6''-O...	6.65765e-05
FHMT00~PFMT00	R07874	reaction	UDP-alpha-D-glucose:pelargonidin-3-O-beta-D-g...	6.88446e-05
FHMT00~PFMT00	R07875	reaction	Pelargonidin 3-O-(6-caffeoyl-beta-D-glucoside...	6.31239e-05
FHMT00~PFMT00	R07877	reaction	UDP-alpha-D-glucose:pelargonidin-3-O-glucosid...	3.03033e-05
FHMT00~PFMT00	R07878	reaction	UDP-alpha-D-glucose:cyanidin 3-O-glucoside 2'...	3.08063e-05
FHMT00~PFMT00	R07879	reaction	UDP-alpha-D-glucose:delphinidin-3-O-glucoside...	3.04748e-05
FHMT00~PFMT00	R07884	reaction	Pelargonidin 3-O-(6-O-malonyl-beta-D-glucosid...	2.70086e-06
FHMT00~PFMT00	R07885	reaction	Cyanidin 3-O-(6-O-malonyl-beta-D-glucoside) +...	1.21422e-06
FHMT00~PFMT00	R07886	reaction	Delphinidin 3-O-(6''-O-malonyl)-beta-D-glucos...	1.45592e-06
FHMT00~PFMT00	R07900	reaction	Cyanidin 3-O-rutinoside <=> Cyanidin-3-(p-cou...	1.75681e-05
FHMT00~PFMT00	R07901	reaction	Cyanidin-3-(p-coumaroyl)-rutinoside-5-glucosi...	2.17416e-05
FHMT00~PFMT00	R07903	reaction	Delphinidin 3-O-glucoside + UDP-L-rhamnose <=...	2.86543e-05
FHMT00~PFMT00	R07904	reaction	Tulipanin <=> Delphinidin-3-(p-coumaroyl)-rut...	1.79681e-05
FHMT00~PFMT00	R07905	reaction	Delphinidin-3-(p-coumaroyl)-rutinoside-5-gluc...	2.97193e-05
FHMT00~PFMT00	R07906	reaction	Petunidin-3-(p-coumaroyl)-rutinoside-5-glucos...	3.47739e-05
FHMT00~PFMT00	R07907	reaction	Delphinidin-3-(p-coumaroyl)-rutinoside-5-gluc...	2.97193e-05
FHMT00~PFMT00	R07908	reaction	Cyanidin <=> Cyanidin 5-O-glucoside	0.000123272
FHMT00~PFMT00	R07910	reaction	malonyl-CoA:cyanidin-3-O-(6-caffeoyl-beta-D-g...	2.2168e-06
FHMT00~PFMT00	R07911	reaction	UDP-alpha-D-glucose:delphinidin-3-O-beta-D-gl...	6.84092e-05
FHMT00~PFMT00	R07912	reaction	UDP-glucose:anthocyanin 3'-O-beta-D-glucosylt...	0.000174032
FHMT00~PFMT00	R07913	reaction	UDP-glucose:delphinidin 3'-O-beta-D-glucosylt...	8.04578e-05
FHMT00~PFMT00	R07914	reaction	UDP-glucose:delphinidin 3-O-(6''-O-malonyl)-b...	0.000105494
FHMT00~PFMT00	R07915	reaction	Ternatin C5 <=> Ternatin A1	2.97943e-05
FHMT00~PFMT00	R07923	reaction	UDP-glucose:anthocyanin 3'-O-beta-D-glucosylt...	9.69721e-05
FHMT00~PFMT00	R07924	reaction	Albireodelphin <=> Gentiodelphin	3.68118e-05
FHMT00~PFMT00	R07925	reaction	Delphinidin 3,5,3'-triglucoside <=> Gentiodel...	4.72012e-05
FHMT00~PFMT00	R07926	reaction	caffeoyl-CoA:delphinidin-3-O-glucoside 6''-O-...	0.000114026
FHMT00~PFMT00	R07927	reaction	4-hydroxycinnamoyl-CoA:pelargonidin-3-O-gluco...	0.000114082
FHMT00~PFMT00	R07928	reaction	caffeoyl-CoA:cyanidin-3-O-glucoside 6''-O-acy...	9.70859e-05
FHMT00~PFMT00	R07929	reaction	4-hydroxycinnamoyl-CoA:delphinidin-3-O-glucos...	0.000109349
FHMT00~PFMT00	R07932	reaction	UDP-alpha-D-glucuronate:cyanidin-3-O-(6-O-mal...	3.41312e-05
FHMT00~PFMT00	R07938	reaction	malonyl-CoA:anthocyanidin-3-O-beta-D-glucosid...	2.1371e-05
FHMT00~PFMT00	R07988	reaction	malonyl-CoA:caffeoyl-CoA malonyltransferase (...	6.61176e-05
FHMT00~PFMT00	R07989	reaction	malonyl-CoA:feruloyl-CoA malonyltransferase (...	0.000262129
FHMT00~PFMT00	R08021	reaction	UDP-glucose:flavanone 7-O-beta-D-glucosyltran...	8.86876e-05
FHMT00~PFMT00	R08022	reaction	UDP-L-rhamnose:hesperetin-7-O-glucoside 2''-O...	0.000228636
FHMT00~PFMT00	R08026	reaction	Naringenin <=> Hesperetin	2.19324e-06
FHMT00~PFMT00	R08127	reaction	beta-D-glucuronoside glucuronosohydrolase	1.12918e-06
FHMT00~PFMT00	R08129	reaction	Naringenin <=> 8-C-Glucosylnaringenin	7.86345e-05
FHMT00~PFMT00	R08130	reaction	8-C-Glucosylnaringenin <=> Vitexin	0.000131929
FHMT00~PFMT00	R08164	reaction	UDP-glucose:N-hydroxy-2-phenylethanethioamide...	0.000132342
FHMT00~PFMT00	R08167	reaction	3'-phosphoadenylyl-sulfate:indolylmethyl-desu...	3.82271e-05
FHMT00~PFMT00	R08661	reaction	UDP-glucose:p-hydroxyphenylacetothiohydroxima...	9.77061e-05
FHMT00~PFMT00	R08662	reaction	3'-phosphoadenylyl-sulfate:desulfo-p-hydroxyb...	2.24022e-05
FHMT00~PFMT00	R08668	reaction	UDP-glucose:4-methylthiobutylthiohydroximate ...	9.81979e-05
FHMT00~PFMT00	R08669	reaction	3'-phosphoadenylyl-sulfate:3-methylthiopropyl...	2.24368e-05
FHMT00~PFMT00	R08671	reaction	3'-phosphoadenylyl-sulfate:4-methylthiobutyl-...	5.90004e-05
FHMT00~PFMT00	R08699	reaction	3'-phosphoadenylyl sulfate:2-aminoacrylate C-...	8.94049e-05
FHMT00~PFMT00	R09635	reaction	UDP-D-glucuronate:cyanidin-3-O-beta-glucoside...	2.03545e-05
FHMT00~PFMT00	R09791	reaction	S-adenosyl-L-methionine:(2S)-5,7,4'-trihydrox...	1.41585e-05
FHMT00~PFMT00	R09802	reaction	UDP-L-rhamnose:kaempferol 3-O-rhamnosyltransf...	0.000289863
FHMT00~PFMT00	R09855	reaction	N-Demethyl-desepoxyansamitocin P-3 <=> N-Deme...	2.91955e-05
FHMT00~PFMT00	R10290	reaction	UDP-alpha-D-xylose:pelargonidin-3-O-beta-D-gl...	0.000105773
FHMT00~PFMT00	R10291	reaction	UDP-alpha-D-xylose:cyanidin-3-O-beta-D-glucos...	0.000110358
FHMT00~PFMT00	R10292	reaction	UDP-alpha-D-xylose:delphinidin-3-O-beta-D-glu...	0.00010699
FHMT00~PFMT00	R10293	reaction	UDP-alpha-D-glucose:pelargonidin-3-O-beta-D-s...	0.0001148
FHMT00~PFMT00	R10294	reaction	UDP-alpha-D-glucose:cyanidin-3-O-beta-D-sambu...	0.000119077
FHMT00~PFMT00	R10295	reaction	UDP-alpha-D-glucose:delphinidin-3-O-beta-D-sa...	0.000115803
FHMT00~PFMT00	R10747	reaction	CoA nucleotidohydrolase	4.56297e-05
FHMT00~PFMT00	R10750	reaction	OA-6129 B2 <=> OA-6129 B1	0.000133994
FHMT00~PFMT00	R10751	reaction	3'-phosphoadenylyl-sulfate:OA-6129-B1 sulfotr...	4.08954e-05
FHMT00~PFMT00	R10805	reaction	3'-phosphoadenylyl-sulfate:1-alkyl-2-acyl-3-b...	2.09584e-05
FHMT00~PFMT00	R11887	reaction	3'-phosphoadenylyl-sulfate:7-methylthioheptyl...	5.26142e-05
FHMT00~PFMT00	R11888	reaction	3'-phosphoadenylyl-sulfate:8-methylthiooctyl-...	5.26142e-05
FHMT00~PFMT00	R12213	reaction	S-adenosyl-L-methionine:naringenin 4'-O-methy...	1.41585e-05
FHMT00~PFMT00	R12278	reaction	naringenin,[reduced NADPH---hemoprotein reduc...	1e-06
FHMT00~PFMT00	C00015	compound	UDP	0.000267725
FHMT00~PFMT00	C00053	compound	3'-Phosphoadenylyl sulfate	3.57051e-05
FHMT00~PFMT00	C00054	compound	Adenosine 3',5'-bisphosphate	3.33649e-05
FHMT00~PFMT00	C00083	compound	Malonyl-CoA	2.06627e-06
FHMT00~PFMT00	C00509	compound	Naringenin	1e-06
FHMT00~PFMT00	C00616	compound	Quercetin 3-sulfate	1e-06
FHMT00~PFMT00	C01155	compound	Quercetin 3,3'-bissulfate	1e-06
FHMT00~PFMT00	C01156	compound	Quercetin 3,4'-bissulfate	1e-06
FHMT00~PFMT00	C01460	compound	Vitexin	0.000142295
FHMT00~PFMT00	C01470	compound	Acacetin	1e-06
FHMT00~PFMT00	C01477	compound	Apigenin	1e-06
FHMT00~PFMT00	C01623	compound	UDP-apiose	1.12245e-06
FHMT00~PFMT00	C01709	compound	Hesperetin	1.0879e-05
FHMT00~PFMT00	C03515	compound	Luteolin 7-O-glucuronide	4.3303e-05
FHMT00~PFMT00	C03688	compound	Apo-[acyl-carrier-protein]	9.79789e-05
FHMT00~PFMT00	C03897	compound	Quercetin 3,3',7-trissulfate	1e-06
FHMT00~PFMT00	C03898	compound	Quercetin 3,4',7-trissulfate	1e-06
FHMT00~PFMT00	C04293	compound	Chrysoeriol	0.000283606
FHMT00~PFMT00	C04608	compound	Apigenin 7-O-beta-D-glucoside	1.11062e-05
FHMT00~PFMT00	C04900	compound	Luteolin 7-O-[beta-D-glucuronosyl-(1->2)-beta...	4.09904e-06
FHMT00~PFMT00	C05334	compound	Isosakuranetin	1.41585e-05
FHMT00~PFMT00	C05622	compound	Malonylapiin	0.000217694
FHMT00~PFMT00	C05787	compound	Bilirubin beta-diglucuronide	0.000208539
FHMT00~PFMT00	C05904	compound	Pelargonidin	3.60703e-05
FHMT00~PFMT00	C05905	compound	Cyanidin	5.0836e-05
FHMT00~PFMT00	C05908	compound	Delphinidin	3.68642e-05
FHMT00~PFMT00	C06125	compound	Sulfatide	0.000119064
FHMT00~PFMT00	C06127	compound	Digalactosylceramide sulfate	4.06665e-05
FHMT00~PFMT00	C08409	compound	Glucoerucin	6.13259e-05
FHMT00~PFMT00	C08412	compound	Glucoiberverin	2.24368e-05
FHMT00~PFMT00	C08426	compound	Sinalbin	2.24022e-05
FHMT00~PFMT00	C08604	compound	Chrysanthemin	0.000137178
FHMT00~PFMT00	C08620	compound	Cyanidin 3-O-rutinoside	2.39007e-05
FHMT00~PFMT00	C08641	compound	Gentiodelphin	4.15909e-05
FHMT00~PFMT00	C08650	compound	Isoliquiritigenin	0.000247418
FHMT00~PFMT00	C09099	compound	Naringenin 7-O-beta-D-glucoside	7.60375e-05
FHMT00~PFMT00	C09789	compound	Naringin	0.000208857
FHMT00~PFMT00	C09806	compound	Neohesperidin	0.000228636
FHMT00~PFMT00	C09833	compound	Sakuranetin	1.41585e-05
FHMT00~PFMT00	C10098	compound	Kaempferide	0.000131597
FHMT00~PFMT00	C10107	compound	Myricetin	5.45022e-06
FHMT00~PFMT00	C11620	compound	Syringetin	1e-06
FHMT00~PFMT00	C12095	compound	Cyanidin 3-O-(6-O-p-coumaroyl)glucoside	2.51901e-05
FHMT00~PFMT00	C12096	compound	Cyanidin 3-O-(6-O-p-coumaroyl)glucoside-5-O-g...	2.76822e-05
FHMT00~PFMT00	C12124	compound	Apiforol	3.85796e-05
FHMT00~PFMT00	C12137	compound	Pelargonidin 3-O-glucoside	0.000179578
FHMT00~PFMT00	C12138	compound	Delphinidin 3-O-glucoside	0.000170279
FHMT00~PFMT00	C12139	compound	Petunidin 3-O-glucoside	0.000140202
FHMT00~PFMT00	C12140	compound	Malvidin 3-O-glucoside	0.000140202
FHMT00~PFMT00	C12141	compound	Peonidin 3-O-glucoside	0.000117056
FHMT00~PFMT00	C12629	compound	Isoswertisin 2''-rhamnoside	0.000215533
FHMT00~PFMT00	C12632	compound	Luteolin 7-O-[beta-D-glucuronosyl-(1->2)-beta...	6.81427e-06
FHMT00~PFMT00	C12633	compound	Laricitrin	1e-06
FHMT00~PFMT00	C12640	compound	Pelargonidin 3-O-(6-caffeoyl-beta-D-glucoside...	2.87563e-05
FHMT00~PFMT00	C12641	compound	4'''-Demalonylsalvianin	1.37424e-06
FHMT00~PFMT00	C12642	compound	Pelargonidin 3-O-(6-O-malonyl-beta-D-glucosid...	1.41924e-05
FHMT00~PFMT00	C12643	compound	Cyanidin 3-O-(6-O-malonyl-beta-D-glucoside)	5.05182e-06
FHMT00~PFMT00	C12644	compound	Pelargonidin 3-O-rutinoside	3.56693e-05
FHMT00~PFMT00	C12645	compound	Pelargonidin 3-O-rutinoside 5-O-beta-D-glucos...	8.04875e-05
FHMT00~PFMT00	C12646	compound	Cyanidin 3-O-rutinoside 5-O-beta-D-glucoside	7.01255e-05
FHMT00~PFMT00	C12647	compound	Salvianin	1.01503e-06
FHMT00~PFMT00	C12667	compound	Quercetin 3-O-beta-D-glucosyl-(1->2)-beta-D-g...	0.000122623
FHMT00~PFMT00	C12668	compound	Quercetin 3-O-beta-D-glucosyl-(1->2)-beta-D-g...	5.57179e-05
FHMT00~PFMT00	C15969	compound	Zeaxanthin diglucoside	4.40667e-05
FHMT00~PFMT00	C15970	compound	Abscisic acid glucose ester	0.000198576
FHMT00~PFMT00	C16288	compound	Pelargonidin 3-O-3'',6''-O-dimalonylglucoside	2.70086e-06
FHMT00~PFMT00	C16289	compound	Cyanidin 3-O-3'',6''-O-dimalonylglucoside	1.21422e-06
FHMT00~PFMT00	C16290	compound	Delphinidin 3-O-3'',6''-O-dimalonylglucoside	1.45592e-06
FHMT00~PFMT00	C16292	compound	Cyanidin-3-(p-coumaroyl)-rutinoside-5-glucosi...	1.85407e-05
FHMT00~PFMT00	C16293	compound	Peonidin-3-(p-coumaroyl)-rutinoside-5-glucosi...	2.17416e-05
FHMT00~PFMT00	C16294	compound	Delphinidin-3-(p-coumaroyl)-rutinoside-5-gluc...	2.35303e-05
FHMT00~PFMT00	C16295	compound	Petunidin-3-(p-coumaroyl)-rutinoside-5-glucos...	3.20623e-05
FHMT00~PFMT00	C16296	compound	Malvidin-3-(p-coumaroyl)-rutinoside-5-glucosi...	3.20623e-05
FHMT00~PFMT00	C16297	compound	Pelargonidin 3-O-(6-caffeoyl-beta-D-glucoside...	2.57195e-05
FHMT00~PFMT00	C16299	compound	Malonylshisonin	2.2168e-06
FHMT00~PFMT00	C16301	compound	Delphinidin 3-O-(6''-O-malonyl)-beta-D-glucos...	8.27996e-06
FHMT00~PFMT00	C16302	compound	Ternatin A1	2.97943e-05
FHMT00~PFMT00	C16303	compound	Ternatin C5	4.61125e-05
FHMT00~PFMT00	C16304	compound	Delphinidin 3-O-(6''-O-malonyl)-beta-glucosid...	9.274e-05
FHMT00~PFMT00	C16305	compound	Pelargonidin 3-O-sophoroside	3.03033e-05
FHMT00~PFMT00	C16306	compound	Cyanidin 3-O-sophoroside	3.08063e-05
FHMT00~PFMT00	C16307	compound	Delphinidin 3-O-sophoroside	3.04748e-05
FHMT00~PFMT00	C16313	compound	Delphinidin 3-glucoside 5-caffoyl-glucoside	8.95079e-05
FHMT00~PFMT00	C16314	compound	Delphinidin 3,5,3'-triglucoside	7.92058e-05
FHMT00~PFMT00	C16315	compound	Tulipanin	1.86646e-05
FHMT00~PFMT00	C16354	compound	Albireodelphin	4.8201e-05
FHMT00~PFMT00	C16367	compound	Delphinidin 3-O-(6-caffeoyl-beta-D-glucoside)	0.000114026
FHMT00~PFMT00	C16368	compound	Pelargonidin 3-(6-p-coumaroyl)glucoside	0.000114082
FHMT00~PFMT00	C16369	compound	Cyanidin 3-(6-p-caffeoyl)glucoside	9.70859e-05
FHMT00~PFMT00	C16370	compound	Delphinidin 3-(6-p-coumaroyl)glucoside	0.000109349
FHMT00~PFMT00	C16373	compound	Cyanidin-3-O-(6''-O-malonyl-2''-O-glucuronyl)...	3.41312e-05
FHMT00~PFMT00	C16404	compound	Pinocembrin chalcone	0.000219363
FHMT00~PFMT00	C16422	compound	Hesperetin 7-O-glucoside	0.000122058
FHMT00~PFMT00	C16492	compound	8-C-Glucosylnaringenin	0.000116637
FHMT00~PFMT00	C16516	compound	Indolylmethylthiohydroximate	0.000198618
FHMT00~PFMT00	C16517	compound	Indolylmethyl-desulfoglucosinolate	8.45884e-06
FHMT00~PFMT00	C17239	compound	p-Hydroxyphenylacetothiohydroximate	0.000135757
FHMT00~PFMT00	C17240	compound	p-Hydroxybenzyldesulphoglucosinolate	6.37536e-06
FHMT00~PFMT00	C17243	compound	4-Methylthiobutylthiohydroximate	0.000147037
FHMT00~PFMT00	C17244	compound	3-Methylthiopropyl-desulfoglucosinolate	6.41923e-06
FHMT00~PFMT00	C17248	compound	4-Methylthiobutyl-desulfoglucosinolate	5.90004e-05
FHMT00~PFMT00	C17252	compound	7-Methylthioheptyl glucosinolate	8.47174e-05
FHMT00~PFMT00	C17254	compound	8-Methylthiooctyl glucosinolate	8.47174e-05
FHMT00~PFMT00	C17373	compound	OA-6129 B1	5.38601e-05
FHMT00~PFMT00	C19762	compound	Cyanidin 3-O-(2-O-beta-D-glucuronosyl)-beta-D...	2.03545e-05
FHMT00~PFMT00	C20137	compound	N-Demethyl-desepoxyansamitocin P-3	9.13503e-06
FHMT00~PFMT00	C20138	compound	N-Demethylansamitocin P-3	5.31915e-05
FHMT00~PFMT00	C20489	compound	Pelargonidin 3-O-beta-D-sambubioside	7.82523e-05
FHMT00~PFMT00	C20490	compound	Cyanidin 3-O-beta-D-sambubioside	8.34845e-05
FHMT00~PFMT00	C20491	compound	Delphinidin 3-O-beta-D-sambubioside	7.95069e-05
FHMT00~PFMT00	C20492	compound	Pelargonidin 5-O-beta-D-glucoside 3-O-beta-D-...	0.0001148
FHMT00~PFMT00	C20493	compound	Cyanidin 5-O-beta-D-glucoside 3-O-beta-D-samb...	0.000119077
FHMT00~PFMT00	C20494	compound	Delphinidin 5-O-beta-D-glucoside 3-O-beta-D-s...	0.000115803
FHMT00~PFMT00	C20814	compound	OA-6129 C	7.32372e-05
FHMT00~PFMT00	C20825	compound	Seminolipid	2.09584e-05
FHMT00~PFMT00	C20859	compound	Galactosyl-1-alkyl-2-acylglycerol	1.97502e-05
FHMT00~PFMT00	C21650	compound	7-Methylthioheptyl-desulfoglucosinolate	5.26142e-05
FHMT00~PFMT00	C21746	compound	8-Methylthiooctyl-desulfoglucosinolate	5.26142e-05
FHMT24~FHIT24	ats00380	pathway	Tryptophan metabolism - Aegilops tauschii (wh...	2.12522e-06
FHMT24~FHIT24	ats00670	pathway	One carbon pool by folate - Aegilops tauschii...	4.2069e-06
FHMT24~FHIT24	ats00920	pathway	Sulfur metabolism - Aegilops tauschii (wheat ...	0.000102268
FHMT24~FHIT24	M00115	module	NAD biosynthesis, aspartate => quinolinate =>...	5.97163e-05
FHMT24~FHIT24	M00140	module	C1-unit interconversion, prokaryotes	3.99698e-05
FHMT24~FHIT24	M00141	module	C1-unit interconversion, eukaryotes	3.79989e-05
FHMT24~FHIT24	M00377	module	Reductive acetyl-CoA pathway (Wood-Ljungdahl ...	5.49362e-05
FHMT24~FHIT24	M00912	module	NAD biosynthesis, tryptophan => quinolinate =...	1.45686e-05
FHMT24~FHIT24	1.13.11.18	enzyme	persulfide dioxygenase	5.41688e-05
FHMT24~FHIT24	1.14.13.168	enzyme	indole-3-pyruvate monooxygenase	9.14626e-05
FHMT24~FHIT24	1.2.3.7	enzyme	indole-3-acetaldehyde oxidase	8.03842e-05
FHMT24~FHIT24	1.5.1.20	enzyme	methylenetetrahydrofolate reductase [NAD(P)H]	2.93805e-05
FHMT24~FHIT24	1.5.1.3	enzyme	dihydrofolate reductase	9.35988e-05
FHMT24~FHIT24	1.8.3.1	enzyme	sulfite oxidase	3.70252e-05
FHMT24~FHIT24	1.8.3.4	enzyme	methanethiol oxidase	1.96773e-05
FHMT24~FHIT24	1.8.4.9	enzyme	adenylyl-sulfate reductase (glutathione)	2.95377e-05
FHMT24~FHIT24	2.1.2.11	enzyme	3-methyl-2-oxobutanoate hydroxymethyltransfer...	5.38263e-06
FHMT24~FHIT24	2.1.2.2	enzyme	phosphoribosylglycinamide formyltransferase	4.61559e-05
FHMT24~FHIT24	2.1.2.3	enzyme	phosphoribosylaminoimidazolecarboxamide formy...	9.51468e-05
FHMT24~FHIT24	2.1.2.9	enzyme	methionyl-tRNA formyltransferase	1.83214e-05
FHMT24~FHIT24	2.3.1.286	enzyme	protein acetyllysine N-acetyltransferase	6.04955e-05
FHMT24~FHIT24	2.3.1.67	enzyme	1-alkylglycerophosphocholine O-acetyltransfer...	0.000195637
FHMT24~FHIT24	2.4.2.19	enzyme	nicotinate-nucleotide diphosphorylase (carbox...	4.0234e-05
FHMT24~FHIT24	2.7.1.23	enzyme	NAD+ kinase	6.86205e-05
FHMT24~FHIT24	2.7.1.91	enzyme	sphingosine kinase	0.000201161
FHMT24~FHIT24	2.7.7.1	enzyme	nicotinamide-nucleotide adenylyltransferase	0.000109354
FHMT24~FHIT24	2.7.7.18	enzyme	nicotinate-nucleotide adenylyltransferase	0.000109354
FHMT24~FHIT24	2.7.7.5	enzyme	sulfate adenylyltransferase (ADP)	7.67019e-05
FHMT24~FHIT24	2.8.1.2	enzyme	3-mercaptopyruvate sulfurtransferase	5.48162e-05
FHMT24~FHIT24	3.6.1.22	enzyme	NAD+ diphosphatase	0.000190469
FHMT24~FHIT24	3.6.2.1	enzyme	adenylylsulfatase	5.70509e-05
FHMT24~FHIT24	6.3.3.2	enzyme	5-formyltetrahydrofolate cyclo-ligase	5.47976e-05
FHMT24~FHIT24	6.3.4.21	enzyme	nicotinate phosphoribosyltransferase	3.07223e-05
FHMT24~FHIT24	6.3.5.1	enzyme	NAD+ synthase (glutamine-hydrolysing)	0.000176311
FHMT24~FHIT24	R00119	reaction	NADP+:nicotinate ADP-ribosyltransferase	0.000187607
FHMT24~FHIT24	R00679	reaction	L-tryptophan:oxygen 2-oxidoreductase (decarbo...	0.000147194
FHMT24~FHIT24	R00813	reaction	(1R,6S)-1,6-dihydroxycyclohexa-2,4-diene-1-ca...	8.35043e-05
FHMT24~FHIT24	R00816	reaction	catechol:oxygen 2,3-oxidoreductase (decyclizi...	0.000120617
FHMT24~FHIT24	R00818	reaction	salicylate,NADH:oxygen oxidoreductase (1-hydr...	8.84585e-05
FHMT24~FHIT24	R00936	reaction	5,6,7,8-tetrahydrofolate:NAD+ oxidoreductase	1.28232e-06
FHMT24~FHIT24	R00937	reaction	5,6,7,8-tetrahydrofolate:NAD+ oxidoreductase	2.02147e-06
FHMT24~FHIT24	R00939	reaction	5,6,7,8-tetrahydrofolate:NADP+ oxidoreductase	2.9371e-06
FHMT24~FHIT24	R00940	reaction	5,6,7,8-tetrahydrofolate:NADP+ oxidoreductase	3.67099e-06
FHMT24~FHIT24	R00941	reaction	10-formyltetrahydrofolate:NADP+ oxidoreductas...	1.39978e-05
FHMT24~FHIT24	R00942	reaction	Tetrahydrofolate:L-glutamate gamma-ligase (AD...	5.89821e-05
FHMT24~FHIT24	R00946	reaction	5-methyltetrahydrofolate:L-homocysteine S-met...	0.000149344
FHMT24~FHIT24	R01111	reaction	coenzyme A:glutathione-disulfide oxidoreducta...	0.000212354
FHMT24~FHIT24	R01211	reaction	(R)-3,3-Dimethylmalate:NAD+ oxidoreductase (d...	4.8269e-05
FHMT24~FHIT24	R01217	reaction	5-methyltetrahydrofolate:ferredoxin oxidoredu...	0.000138714
FHMT24~FHIT24	R01218	reaction	5,10-methylenetetrahydrofolate:NAD+ oxidoredu...	2.50201e-05
FHMT24~FHIT24	R01220	reaction	5,10-methylenetetrahydrofolate:NADP+ oxidored...	3.19848e-05
FHMT24~FHIT24	R01221	reaction	glycine:NAD+ 2-oxidoreductase (tetrahydrofola...	8.88381e-05
FHMT24~FHIT24	R01224	reaction	5-methyltetrahydrofolate:NADP+ oxidoreductase	6.74002e-05
FHMT24~FHIT24	R01225	reaction	5,10-Methylenetetrahydrofolate:D-alanine 2-hy...	5.26031e-05
FHMT24~FHIT24	R01226	reaction	5,10-Methylenetetrahydrofolate:3-methyl-2-oxo...	1e-06
FHMT24~FHIT24	R01268	reaction	Nicotinamide amidohydrolase	0.000144269
FHMT24~FHIT24	R01281	reaction	Palmitoyl-CoA:L-serine C-palmitoyltransferase...	0.000123286
FHMT24~FHIT24	R01563	reaction	N-Carbamoylsarcosine amidohydrolase	0.000132837
FHMT24~FHIT24	R01565	reaction	N,N-dimethylglycine,5,6,7,8-tetrahydrofolate:...	1.03194e-05
FHMT24~FHIT24	R01644	reaction	4-hydroxybutanoate:NAD+ oxidoreductase	0.000218841
FHMT24~FHIT24	R01655	reaction	5,10-Methenyltetrahydrofolate 5-hydrolase (de...	3.71118e-05
FHMT24~FHIT24	R01701	reaction	3-methyl-2-oxobutanoate:[dihydrolipoyllysine-...	0.000178796
FHMT24~FHIT24	R01720	reaction	nicotinate:NADP+ 6-oxidoreductase (hydroxylat...	8.33368e-05
FHMT24~FHIT24	R01724	reaction	5-phospho-alpha-D-ribose 1-diphosphate:nicoti...	7.91072e-05
FHMT24~FHIT24	R01851	reaction	Methanethiol:oxygen oxidoreductase	1.99241e-05
FHMT24~FHIT24	R02101	reaction	5,10-Methylenetetrahydrofolate:dUMP C-methylt...	8.06734e-05
FHMT24~FHIT24	R02235	reaction	dihydrofolate:NAD+ oxidoreductase	2.38006e-05
FHMT24~FHIT24	R02236	reaction	dihydrofolate:NADP+ oxidoreductase	3.85636e-05
FHMT24~FHIT24	R02289	reaction	5-methyltetrahydrofolate:corrinoid/iron-sulfu...	0.000172648
FHMT24~FHIT24	R02300	reaction	S-Aminomethyldihydrolipoylprotein:(6S)-tetrah...	0.00020879
FHMT24~FHIT24	R02302	reaction	5-Formiminotetrahydrofolate ammonia-lyase (cy...	0.000171629
FHMT24~FHIT24	R02573	reaction	Trimethylsulfonium:tetrahydrofolate N-methylt...	7.37775e-05
FHMT24~FHIT24	R02574	reaction	S,S-Dimethyl-beta-propiothetin dimethyl-sulfi...	7.37745e-05
FHMT24~FHIT24	R02602	reaction	4-Oxalocrotonate carboxy-lyase	6.20215e-05
FHMT24~FHIT24	R02665	reaction	3-Hydroxyanthranilate:oxygen 3,4-oxidoreducta...	7.49189e-05
FHMT24~FHIT24	R02669	reaction	3-Hydroxyanthranilate <=> 2-Aminophenol + CO2	4.87677e-05
FHMT24~FHIT24	R02861	reaction	Nicotine + CO2 + H+ <=> 1-Methylpyrrolinium +...	2.87036e-05
FHMT24~FHIT24	R02909	reaction	5-hydroxytryptamine:oxygen 2,3-dioxygenase (i...	3.51298e-05
FHMT24~FHIT24	R02911	reaction	acetyl-CoA:aralkylamine N-acetyltransferase	4.44093e-05
FHMT24~FHIT24	R02912	reaction	serotonin O-methyltransferase	0.000162245
FHMT24~FHIT24	R02964	reaction	NADH:menaquinone oxidoreductase	2.09128e-05
FHMT24~FHIT24	R03071	reaction	ferrocytochrome:nitrate oxidoreductase	0.000208167
FHMT24~FHIT24	R03092	reaction	Indole-3-acetate + Oxygen <=> 3-Methyldioxyin...	0.000136554
FHMT24~FHIT24	R03189	reaction	5-Formyltetrahydrofolate:L-glutamate N-formim...	6.9303e-05
FHMT24~FHIT24	R03360	reaction	1-Phosphatidyl-D-myo-inositol 2-acylhydrolase	2.52428e-05
FHMT24~FHIT24	R03758	reaction	Aminoacetone + CO2 <=> L-2-Amino-3-oxobutanoi...	0.000115697
FHMT24~FHIT24	R03759	reaction	(R)-1-Aminopropan-2-ol:NAD+ oxidoreductase	1.33977e-05
FHMT24~FHIT24	R03911	reaction	N-Acetylindoxyl <=> Indoxyl	0.000189371
FHMT24~FHIT24	R03940	reaction	10-Formyltetrahydrofolate:L-methionyl-tRNA N-...	3.55045e-05
FHMT24~FHIT24	R03966	reaction	2-Hydroxymuconate <=> gamma-Oxalocrotonate	4.22609e-06
FHMT24~FHIT24	R04027	reaction	primary-amine oxidase	9.84975e-05
FHMT24~FHIT24	R04125	reaction	[protein]-S8-aminomethyldihydrolipoyllysine:t...	2.18751e-05
FHMT24~FHIT24	R04148	reaction	Nicotinate-nucleotide:dimethylbenzimidazole p...	8.37621e-05
FHMT24~FHIT24	R04223	reaction	gamma-Oxalocrotonate + H2O <=> 4-Hydroxy-2-ox...	0.000210962
FHMT24~FHIT24	R04242	reaction	tetrahydropteroyl-poly-gamma-glutamate gamma-...	3.64286e-05
FHMT24~FHIT24	R04325	reaction	10-formyltetrahydrofolate:5'-phosphoribosylgl...	4.70344e-05
FHMT24~FHIT24	R04326	reaction	5'-Phosphoribosylglycinamide + 5,10-Methenylt...	4.62201e-05
FHMT24~FHIT24	R04413	reaction	Acyl-CoA:1-alkenylglycerophosphoethanolamine ...	3.38751e-05
FHMT24~FHIT24	R04440	reaction	(R)-2,3-Dihydroxy-3-methylbutanoate:NADP+ oxi...	0.000214389
FHMT24~FHIT24	R04441	reaction	(R)-2,3-Dihydroxy-3-methylbutanoate hydro-lya...	0.000112696
FHMT24~FHIT24	R04560	reaction	10-Formyltetrahydrofolate:5'-phosphoribosyl-5...	8.30005e-05
FHMT24~FHIT24	R04906	reaction	5-Hydroxyindoleacetate <=> 5-Hydroxyindoleace...	3.65786e-05
FHMT24~FHIT24	R05138	reaction	2-hydroxy-6-oxohepta-2,4-dienoate acetylhydro...	0.000119709
FHMT24~FHIT24	R05354	reaction	styrene cis-glycol:NAD+ oxidoreductase	2.8075e-05
FHMT24~FHIT24	R05359	reaction	2-Hydroxy-6-oxo-6-(4'-chlorophenyl)-hexa-2,4-...	0.000118166
FHMT24~FHIT24	R05360	reaction	2-Hydroxy-6-oxo-6-(2-hydroxyphenyl)-hexa-2,4-...	8.84583e-05
FHMT24~FHIT24	R05361	reaction	2-Hydroxy-6-oxo-6-(2-hydroxyphenoxy)-hexa-2,4...	0.000172581
FHMT24~FHIT24	R05364	reaction	2-Hydroxy-6-oxo-7-methylocta-2,4-dienoate acy...	0.000152895
FHMT24~FHIT24	R05377	reaction	2-Hydroxy-3-carboxy-6-oxo-7-methylocta-2,4-di...	5.9607e-05
FHMT24~FHIT24	R05415	reaction	2'-Aminobiphenyl-2,3-diol + Oxygen <=> 2-Hydr...	0.000187779
FHMT24~FHIT24	R05717	reaction	AMP,sulfite:glutathione-disulfide oxidoreduct...	0.000207437
FHMT24~FHIT24	R06361	reaction	Acyl-CoA:isopenicillin N N-acyltransferase	9.81606e-05
FHMT24~FHIT24	R06613	reaction	5,10-methylenetetrahydrofolate,NADPH:dUMP C-m...	6.94343e-05
FHMT24~FHIT24	R06738	reaction	Nicotine <=> Nornicotine	4.35037e-05
FHMT24~FHIT24	R06779	reaction	Nicotinate + 3,6-Dihydropyridine <=> Anatabin...	0.000120632
FHMT24~FHIT24	R06982	reaction	S-(hydroxymethyl)glutathione formaldehyde-lya...	0.000176475
FHMT24~FHIT24	R06989	reaction	2,5-Dihydro-5-oxofuran-2-acetate lyase (decyc...	0.00018041
FHMT24~FHIT24	R07168	reaction	5-methyltetrahydrofolate:NAD+ oxidoreductase	3.40967e-05
FHMT24~FHIT24	R07177	reaction	thiosulfate:6-decylubiquinone oxidoreductase	6.65863e-05
FHMT24~FHIT24	R07379	reaction	plasmenylethanolamine 2-acylhydrolase	1.13028e-05
FHMT24~FHIT24	R07387	reaction	plasmanylcholine 2-acylhydrolase	5.80536e-05
FHMT24~FHIT24	R07802	reaction	2-Hydroxy-6-oxo-6-(2-carboxyphenyl)-hexa-2,4-...	0.000103769
FHMT24~FHIT24	R07948	reaction	2 2,3,6-Trihydroxypyridine + 2 Oxygen <=> Blu...	0.000186874
FHMT24~FHIT24	R07949	reaction	2,3,6-Trihydroxypyridine + Oxygen + H+ <=> Ma...	0.00019451
FHMT24~FHIT24	R08426	reaction	Nicotinate <=> 3,6-Dihydronicotinic acid	0.000175958
FHMT24~FHIT24	R08428	reaction	1-Methylpyrrolinium <=> (-)-Hygrine	9.32251e-05
FHMT24~FHIT24	R08609	reaction	Indole <=> Indole-3-acetate	2.12972e-05
FHMT24~FHIT24	R09034	reaction	acyl-CoA:1-acyl-sn-glycero-3-phosphoinositol ...	0.000213799
FHMT24~FHIT24	R09035	reaction	acyl-CoA:1-acyl-sn-glycero-3-phosphoserine O-...	0.000216375
FHMT24~FHIT24	R09051	reaction	3,6-Dihydronicotinic acid <=> 3,6-Dihydropyri...	6.80974e-05
FHMT24~FHIT24	R09473	reaction	nicotinate:cytochrome 6-oxidoreductase (hydro...	0.000109595
FHMT24~FHIT24	R09498	reaction	dimethylsulfone reductase	4.75671e-06
FHMT24~FHIT24	R09500	reaction	dimethyl sulfide:ferricytochrome-c2 oxidoredu...	3.57223e-05
FHMT24~FHIT24	R09501	reaction	dimethyl sulfide:menaquinone oxidoreductase	3.71702e-05
FHMT24~FHIT24	R09786	reaction	dimethyl sulfide,NADH:oxygen oxidoreductase	8.62802e-06
FHMT24~FHIT24	R09997	reaction	methanethiol:coenzyme M methyltransferase	3.20766e-05
FHMT24~FHIT24	R10149	reaction	Thiosulfate + Menaquinol <=> HSO3- + Hydrogen...	3.4531e-05
FHMT24~FHIT24	R10150	reaction	Tetrathionate + 2 e- <=> 2 Thiosulfate	3.85689e-05
FHMT24~FHIT24	R10219	reaction	Acetyl-CoA + Tetrahydrosarcinapterin <=> CoA ...	0.000153475
FHMT24~FHIT24	R10243	reaction	Tetrahydrofolate + Acetyl-CoA <=> 5-Methyltet...	0.000108433
FHMT24~FHIT24	R10633	reaction	NAD+ + Histone N6-acetyl-L-lysine + H2O <=> N...	0.00018676
FHMT24~FHIT24	R10936	reaction	3-(methylthio)acryloyl-CoA hydratase	2.25829e-06
FHMT24~FHIT24	R11130	reaction	3-(Methylthio)propanoyl-CoA + FAD <=> 3-(Meth...	2.80722e-05
FHMT24~FHIT24	R11546	reaction	S-adenosyl-L-methionine:methanethiol S-methyl...	1.62468e-05
FHMT24~FHIT24	R12303	reaction	(1H-indol-3-yl)acetate carboxy-lyase (skatole...	1.78264e-05
FHMT24~FHIT24	R12377	reaction	24-methylidenecycloartanol,ferrocytochrome-b5...	0.000215802
FHMT24~FHIT24	R12691	reaction	[Glycine cleavage system H]-N6-octanoyl-L-lys...	0.000218706
FHMT24~FHIT24	C00060	compound	Carboxylate	4.48324e-06
FHMT24~FHIT24	C00067	compound	Formaldehyde	5.63389e-05
FHMT24~FHIT24	C00101	compound	Tetrahydrofolate	0.000131501
FHMT24~FHIT24	C00143	compound	5,10-Methylenetetrahydrofolate	3.07065e-06
FHMT24~FHIT24	C00153	compound	Nicotinamide	8.96447e-05
FHMT24~FHIT24	C00154	compound	Palmitoyl-CoA	0.000175243
FHMT24~FHIT24	C00234	compound	10-Formyltetrahydrofolate	5.55761e-05
FHMT24~FHIT24	C00237	compound	CO	0.000163092
FHMT24~FHIT24	C00251	compound	Chorismate	9.4354e-05
FHMT24~FHIT24	C00395	compound	Penicillin	9.81606e-05
FHMT24~FHIT24	C00409	compound	Methanethiol	4.21112e-06
FHMT24~FHIT24	C00415	compound	Dihydrofolate	5.52234e-05
FHMT24~FHIT24	C00445	compound	5,10-Methenyltetrahydrofolate	2.52576e-05
FHMT24~FHIT24	C00504	compound	Folate	3.13768e-06
FHMT24~FHIT24	C00517	compound	Hexadecanal	3.78974e-05
FHMT24~FHIT24	C00580	compound	Dimethyl sulfide	5.95443e-05
FHMT24~FHIT24	C00632	compound	3-Hydroxyanthranilate	0.0001348
FHMT24~FHIT24	C00664	compound	5-Formiminotetrahydrofolate	0.000152926
FHMT24~FHIT24	C00682	compound	2-Hydroxymuconate semialdehyde	9.60474e-05
FHMT24~FHIT24	C00745	compound	Nicotine	1.75407e-05
FHMT24~FHIT24	C00780	compound	Serotonin	1.49875e-05
FHMT24~FHIT24	C00805	compound	Salicylate	0.000142213
FHMT24~FHIT24	C00828	compound	Menaquinone	0.000145388
FHMT24~FHIT24	C00920	compound	CoA-glutathione	0.000212354
FHMT24~FHIT24	C00923	compound	Ferricytochrome	7.85612e-05
FHMT24~FHIT24	C00924	compound	Ferrocytochrome	7.85612e-05
FHMT24~FHIT24	C00954	compound	Indole-3-acetate	4.34108e-06
FHMT24~FHIT24	C00966	compound	2-Dehydropantoate	1e-06
FHMT24~FHIT24	C00997	compound	Ferricytochrome c2	3.57223e-05
FHMT24~FHIT24	C01000	compound	Ferrocytochrome c2	3.57223e-05
FHMT24~FHIT24	C01008	compound	Trimethylsulfonium	7.37775e-05
FHMT24~FHIT24	C01020	compound	6-Hydroxynicotinate	5.09213e-05
FHMT24~FHIT24	C01088	compound	(R)-3,3-Dimethylmalate	0.000195845
FHMT24~FHIT24	C01120	compound	Sphinganine 1-phosphate	3.07195e-05
FHMT24~FHIT24	C01185	compound	Nicotinate D-ribonucleotide	0.000133061
FHMT24~FHIT24	C01606	compound	Phthalate	0.000104036
FHMT24~FHIT24	C01987	compound	2-Aminophenol	0.000209749
FHMT24~FHIT24	C01997	compound	Histone N6-acetyl-L-lysine	9.17368e-05
FHMT24~FHIT24	C02084	compound	Tetrathionate	4.60544e-05
FHMT24~FHIT24	C02115	compound	2-Methylserine	5.26031e-05
FHMT24~FHIT24	C02370	compound	4-Chlorobenzoate	4.10819e-05
FHMT24~FHIT24	C02415	compound	Histone-L-lysine	9.17368e-05
FHMT24~FHIT24	C02430	compound	L-Methionyl-tRNA	3.09945e-05
FHMT24~FHIT24	C02480	compound	cis,cis-Muconate	0.00021243
FHMT24~FHIT24	C02501	compound	2-Hydroxymuconate	2.49223e-05
FHMT24~FHIT24	C02632	compound	2-Methylpropanoate	0.000152895
FHMT24~FHIT24	C02693	compound	(Indol-3-yl)acetamide	0.000103085
FHMT24~FHIT24	C02918	compound	1-Methylnicotinamide	0.000191393
FHMT24~FHIT24	C02972	compound	Dihydrolipoylprotein	2.46248e-05
FHMT24~FHIT24	C03114	compound	Dimethylbenzimidazole	9.69294e-05
FHMT24~FHIT24	C03294	compound	N-Formylmethionyl-tRNA	3.55045e-05
FHMT24~FHIT24	C03453	compound	gamma-Oxalocrotonate	1.38719e-05
FHMT24~FHIT24	C03458	compound	2,3,6-Trihydroxypyridine	0.000197175
FHMT24~FHIT24	C03479	compound	Folinic acid	6.5609e-05
FHMT24~FHIT24	C03541	compound	THF-polyglutamate	8.63479e-05
FHMT24~FHIT24	C03819	compound	1-Acylglycerophosphoinositol	1.90163e-05
FHMT24~FHIT24	C03838	compound	5'-Phosphoribosylglycinamide	8.44627e-05
FHMT24~FHIT24	C04272	compound	(R)-2,3-Dihydroxy-3-methylbutanoate	3.58778e-05
FHMT24~FHIT24	C04317	compound	1-Organyl-2-lyso-sn-glycero-3-phosphocholine	0.000177719
FHMT24~FHIT24	C04376	compound	5'-Phosphoribosyl-N-formylglycinamide	4.38936e-05
FHMT24~FHIT24	C04409	compound	2-Amino-3-carboxymuconate semialdehyde	0.000109661
FHMT24~FHIT24	C04635	compound	1-(1-Alkenyl)-sn-glycero-3-phosphoethanolamin...	7.69792e-05
FHMT24~FHIT24	C04778	compound	N1-(5-Phospho-alpha-D-ribosyl)-5,6-dimethylbe...	4.62434e-05
FHMT24~FHIT24	C05647	compound	Formyl-5-hydroxykynurenamine	3.51298e-05
FHMT24~FHIT24	C05659	compound	5-Methoxytryptamine	0.000162245
FHMT24~FHIT24	C05819	compound	Menaquinol	5.47291e-06
FHMT24~FHIT24	C05832	compound	5-Hydroxyindoleacetylglycine	3.65786e-05
FHMT24~FHIT24	C05834	compound	3-Methyldioxyindole	0.000136554
FHMT24~FHIT24	C06020	compound	Methyl-Co(III) corrinoid protein	0.000172648
FHMT24~FHIT24	C06021	compound	Co(I) corrinoid protein	0.000172648
FHMT24~FHIT24	C06178	compound	1-Methylpyrrolinium	2.51685e-05
FHMT24~FHIT24	C06210	compound	2-Hydroxy-6-keto-2,4-heptadienoate	5.88412e-05
FHMT24~FHIT24	C06524	compound	Nornicotine	4.35037e-05
FHMT24~FHIT24	C06581	compound	2-Hydroxy-3-carboxy-6-oxo-7-methylocta-2,4-di...	0.000196214
FHMT24~FHIT24	C06582	compound	2-Hydroxy-6-oxo-7-methylocta-2,4-dienoate	6.42384e-05
FHMT24~FHIT24	C06587	compound	2-Hydroxy-6-oxo-6-(4'-chlorophenyl)-hexa-2,4-...	6.19082e-05
FHMT24~FHIT24	C07084	compound	Styrene-cis-2,3-dihydrodiol	3.60048e-05
FHMT24~FHIT24	C07731	compound	2-Hydroxy-6-oxo-6-(2-hydroxyphenyl)-hexa-2,4-...	6.00006e-05
FHMT24~FHIT24	C07734	compound	2-Hydroxy-6-oxo-6-(2-hydroxyphenoxy)-hexa-2,4...	0.000160751
FHMT24~FHIT24	C08061	compound	2'-Aminobiphenyl-2,3-diol	5.69606e-05
FHMT24~FHIT24	C08313	compound	Skatole	1.78264e-05
FHMT24~FHIT24	C09332	compound	THF-L-glutamate	5.89821e-05
FHMT24~FHIT24	C10126	compound	Anatabine	0.000120632
FHMT24~FHIT24	C11142	compound	Dimethyl sulfone	0.000158092
FHMT24~FHIT24	C11143	compound	Dimethyl sulfoxide	2.36694e-05
FHMT24~FHIT24	C11359	compound	(-)-Hygrine	9.32251e-05
FHMT24~FHIT24	C12455	compound	5-Aminopentanal	0.000113574
FHMT24~FHIT24	C13051	compound	Nicotinic acid adenine dinucleotide phosphate	0.000187607
FHMT24~FHIT24	C14610	compound	(S)-5-Oxo-2,5-dihydrofuran-2-acetate	0.000199148
FHMT24~FHIT24	C15494	compound	Decylubiquinone	6.65863e-05
FHMT24~FHIT24	C15495	compound	Decylubiquinol	6.65863e-05
FHMT24~FHIT24	C15646	compound	1-(1-Alkenyl)-sn-glycero-3-phosphate	0.000110858
FHMT24~FHIT24	C15977	compound	[Dihydrolipoyllysine-residue (2-methylpropano...	0.00011581
FHMT24~FHIT24	C16152	compound	Blue pigment	0.000145188
FHMT24~FHIT24	C16264	compound	2-Hydroxy-6-oxo-6-(2-carboxyphenyl)-hexa-2,4-...	8.00221e-05
FHMT24~FHIT24	C16390	compound	(S)-2-(Hydroxymethyl)glutarate	0.000190312
FHMT24~FHIT24	C16482	compound	2-Fluorocyclohexadiene-cis,cis-1,2-diol-1-car...	0.000148794
FHMT24~FHIT24	C16671	compound	3,6-Dihydronicotinic acid	0.000113303
FHMT24~FHIT24	C16933	compound	3,6-Dihydropyridine	8.4518e-05
FHMT24~FHIT24	C18125	compound	1-Acyl-sn-glycero-3-phosphoserine	0.000216375
FHMT24~FHIT24	C20658	compound	O-Acetyl-ADP-ribose	0.000194897
FHMT24~FHIT24	C20870	compound	3-(Methylthio)propanoyl-CoA	0.000158022
FHMT24~FHIT24	C20955	compound	3-(Methylthio)acryloyl-CoA	5.33513e-06
FHMT72~FHIT72	ats00514	pathway	Other types of O-glycan biosynthesis - Aegilo...	1e-06
FHMT72~FHIT72	ats00944	pathway	Flavone and flavonol biosynthesis - Aegilops ...	1e-06
FHMT72~FHIT72	M00075	module	N-glycan biosynthesis, complex type	1e-06
FHMT72~FHIT72	1.14.14.81	enzyme	flavanoid 3',5'-hydroxylase	1e-06
FHMT72~FHIT72	1.14.14.82	enzyme	flavonoid 3'-monooxygenase	1e-06
FHMT72~FHIT72	1.14.19.76	enzyme	flavone synthase II	1e-06
FHMT72~FHIT72	1.14.20.6	enzyme	flavonol synthase	1e-06
FHMT72~FHIT72	2.4.1.117	enzyme	dolichyl-phosphate beta-glucosyltransferase	1e-06
FHMT72~FHIT72	2.4.1.141	enzyme	N-acetylglucosaminyldiphosphodolichol N-acety...	1e-06
FHMT72~FHIT72	2.4.1.143	enzyme	alpha-1,6-mannosyl-glycoprotein 2-beta-N-acet...	1e-06
FHMT72~FHIT72	2.4.1.144	enzyme	beta-1,4-mannosyl-glycoprotein 4-beta-N-acety...	1e-06
FHMT72~FHIT72	2.4.1.198	enzyme	phosphatidylinositol N-acetylglucosaminyltran...	1e-06
FHMT72~FHIT72	2.4.1.215	enzyme	cis-zeatin O-beta-D-glucosyltransferase	1e-06
FHMT72~FHIT72	2.4.1.221	enzyme	peptide-O-fucosyltransferase	1e-06
FHMT72~FHIT72	2.4.1.255	enzyme	protein O-GlcNAc transferase	1e-06
FHMT72~FHIT72	2.4.1.85	enzyme	cyanohydrin beta-glucosyltransferase	1e-06
FHMT72~FHIT72	2.4.2.58	enzyme	hydroxyproline O-arabinosyltransferase	1e-06
FHMT72~FHIT72	2.7.7.8	enzyme	polyribonucleotide nucleotidyltransferase	1e-06
FHMT72~FHIT72	4.2.1.76	enzyme	UDP-glucose 4,6-dehydratase	1e-06
FHMT72~FHIT72	R00156	reaction	ATP:UDP phosphotransferase	1e-06
FHMT72~FHIT72	R00159	reaction	UTP phosphohydrolase	1e-06
FHMT72~FHIT72	R00291	reaction	UDP-glucose 4-epimerase	1e-06
FHMT72~FHIT72	R00292	reaction	UDP-glucose:glycogen 4-alpha-D-glucosyltransf...	1e-06
FHMT72~FHIT72	R00293	reaction	UDP-glucose 4,6-hydro-lyase (UDP-4-dehydro-6-...	1e-06
FHMT72~FHIT72	R00414	reaction	UDP-N-acetyl-D-glucosamine 2-epimerase	1e-06
FHMT72~FHIT72	R00766	reaction	UDP-glucose:D-fructose-6-phosphate 2-alpha-D-...	1e-06
FHMT72~FHIT72	R00955	reaction	UDP-glucose:alpha-D-galactose-1-phosphate uri...	1e-06
FHMT72~FHIT72	R01005	reaction	UDPglucose:dolichyl-phosphate beta-D-glucosyl...	1e-06
FHMT72~FHIT72	R01304	reaction	UDP-glucose:4-hydroxybenzoate 4-O-beta-D-gluc...	1e-06
FHMT72~FHIT72	R01497	reaction	UDP-glucose:N-acylsphingosine D-glucosyltrans...	1e-06
FHMT72~FHIT72	R01500	reaction	UDP-alpha-D-galactose:N-acylsphingosine D-gal...	1e-06
FHMT72~FHIT72	R01928	reaction	UDP-alpha-D-galactose:sphingosine 1-beta-gala...	1e-06
FHMT72~FHIT72	R02018	reaction	2'-Deoxyuridine 5'-diphosphate:oxidized-thior...	1e-06
FHMT72~FHIT72	R02118	reaction	UDPglucose:zeatin O-beta-D-glucosyltransferas...	1e-06
FHMT72~FHIT72	R02158	reaction	UDPglucose:flavonol 3-O-D-glucosyltransferase	1e-06
FHMT72~FHIT72	R02335	reaction	UDP-N-acetyl-D-glucosamine:chitin 4-beta-N-ac...	1e-06
FHMT72~FHIT72	R02442	reaction	naringenin,[reduced NADPH---hemoprotein reduc...	1e-06
FHMT72~FHIT72	R02446	reaction	flavanone lyase (decyclizing)	1e-06
FHMT72~FHIT72	R02594	reaction	UDPglucose:coniferyl-alcohol 4'-beta-D-glucos...	1e-06
FHMT72~FHIT72	R02689	reaction	UDP-alpha-D-glucose:1,2-diacyl-sn-glycerol 3-...	1e-06
FHMT72~FHIT72	R02691	reaction	UDP-alpha-D-galactose:1,2-diacyl-sn-glycerol ...	1e-06
FHMT72~FHIT72	R02897	reaction	UDPglucose:flavanone 7-O-beta-D-glucosyltrans...	1e-06
FHMT72~FHIT72	R03078	reaction	UDP-L-arabinofuranose + Arabinan <=> Arabinan...	1e-06
FHMT72~FHIT72	R03118	reaction	UDPglucose:1,3-beta-D-glucan 3-beta-D-glucosy...	1e-06
FHMT72~FHIT72	R03238	reaction	UTP:D-tagatose 6-phosphate 1-phosphotransfera...	1e-06
FHMT72~FHIT72	R03380	reaction	UDP-alpha-D-galactose:procollagen-5-hydroxy-L...	1e-06
FHMT72~FHIT72	R03526	reaction	UDP-glucose:beta-D-glucosyltransferase (accep...	1e-06
FHMT72~FHIT72	R03571	reaction	S-Adenosyl-L-methionine:5,7,4'-trihydroxyflav...	1e-06
FHMT72~FHIT72	R03587	reaction	S-adenosyl-L-methionine:5,7,3',4'-tetrahydrox...	1e-06
FHMT72~FHIT72	R03589	reaction	UDPglucuronate:luteolin 7-O-glucuronosyltrans...	1e-06
FHMT72~FHIT72	R03594	reaction	UDPglucose:scopoletin O-beta-D-glucosyltransf...	1e-06
FHMT72~FHIT72	R03605	reaction	UDPglucose:coniferyl-alcohol 4'-beta-D-glucos...	1e-06
FHMT72~FHIT72	R04005	reaction	UDPglucose:coniferyl-alcohol 4'-beta-D-glucos...	1e-06
FHMT72~FHIT72	R04296	reaction	UDPglucose:(S)-4-hydroxymandelonitrile beta-D...	1e-06
FHMT72~FHIT72	R04377	reaction	UDP-alpha-D-glucose:1,2-diacyl-3-O-(beta-D-gl...	1e-06
FHMT72~FHIT72	R04491	reaction	UDPglucose:5-(D-galactosyloxy)-L-lysine-proco...	1e-06
FHMT72~FHIT72	R05083	reaction	UDP-glucose:4-hydroxyphenylethanol 1-O-beta-D...	1e-06
FHMT72~FHIT72	R05164	reaction	UDP-glucose:1,2-diacyl-3-O-(alpha-D-glucopyra...	1e-06
FHMT72~FHIT72	R05191	reaction	UDP-D-galacturonate:1,4-alpha-poly-D-galactur...	1e-06
FHMT72~FHIT72	R05775	reaction	UDP-6-sulfo-6-deoxyglucose sulfohydrolase	1e-06
FHMT72~FHIT72	R05882	reaction	UDP-glucose:vomilenine 21-O-beta-D-glucosyltr...	1e-06
FHMT72~FHIT72	R05907	reaction	UDP-N-acetyl-D-galactosamine + [Protein]-L-se...	1e-06
FHMT72~FHIT72	R05908	reaction	UDP-D-galactose + Tn antigen <=> UDP + T anti...	1e-06
FHMT72~FHIT72	R05916	reaction	UDP-N-acetyl-D-glucosamine + 1-Phosphatidyl-D...	1e-06
FHMT72~FHIT72	R05925	reaction	UDP-D-xylose + [Protein]-L-serine <=> UDP + G...	1e-06
FHMT72~FHIT72	R05970	reaction	UDP-N-acetyl-D-glucosamine + N-Acetyl-D-gluco...	1e-06
FHMT72~FHIT72	R05985	reaction	UDP-N-acetyl-D-glucosamine + G00014 <=> UDP +...	1e-06
FHMT72~FHIT72	R05986	reaction	UDP-N-acetyl-D-glucosamine + G00015 <=> UDP +...	1e-06
FHMT72~FHIT72	R05987	reaction	UDP-N-acetyl-D-glucosamine + G00015 <=> UDP +...	1e-06
FHMT72~FHIT72	R05988	reaction	GDP-L-fucose + G00015 <=> GDP + G00016	1e-06
FHMT72~FHIT72	R05989	reaction	UDP-galactose:N-acetyl-beta-D-glucosaminylgly...	1e-06
FHMT72~FHIT72	R05990	reaction	CMP-N-acetylneuraminate:beta-D-galactosyl 1,4...	1e-06
FHMT72~FHIT72	R05991	reaction	UDP-N-acetyl-D-glucosamine + G00020 <=> UDP +...	1e-06
FHMT72~FHIT72	R05992	reaction	UDP-N-acetyl-D-glucosamine + G00021 <=> UDP +...	1e-06
FHMT72~FHIT72	R06537	reaction	apigenin,[reduced NADPH---hemoprotein reducta...	1e-06
FHMT72~FHIT72	R06538	reaction	kaempferol,[reduced NADPH---hemoprotein reduc...	1e-06
FHMT72~FHIT72	R06547	reaction	UDP-alpha-D-glucose:cyanidin-3-O-(6-O-p-couma...	1e-06
FHMT72~FHIT72	R06587	reaction	UDP-kanosamine <=> Kanosamine	1e-06
FHMT72~FHIT72	R06594	reaction	UDP-glucose:NAD+ 3-oxidoreductase	1e-06
FHMT72~FHIT72	R06803	reaction	UDP-glucose:pelargonidin 3-O-rutinoside 5-O-b...	1e-06
FHMT72~FHIT72	R06807	reaction	S-adenosyl-L-methionine:kaempferol 4'-O-methy...	1e-06
FHMT72~FHIT72	R06812	reaction	UDP-glucose:flavonol-3-O-glucoside 2''-O-beta...	1e-06
FHMT72~FHIT72	R06813	reaction	UDP-glucose:flavonol-3-O-beta-D-glucosyl-(1->...	1e-06
FHMT72~FHIT72	R06819	reaction	UDP-glucose:cyanidin 3-O-rutinoside 5-O-beta-...	1e-06
FHMT72~FHIT72	R06820	reaction	UDP-L-rhamnose:flavanone-7-O-glucoside 2''-O-...	1e-06
FHMT72~FHIT72	R06827	reaction	UDP-glucuronate:luteolin-7-O-beta-D-glucuroni...	1e-06
FHMT72~FHIT72	R06828	reaction	UDP-glucuronate:luteolin-7-O-beta-D-diglucuro...	1e-06
FHMT72~FHIT72	R06867	reaction	UDP-sulfoquinovose:diacylglycerol alpha-D-sul...	1e-06
FHMT72~FHIT72	R07260	reaction	UDP-glucose:cis-zeatin O-beta-D-glucosyltrans...	1e-06
FHMT72~FHIT72	R07574	reaction	UDP-glucose:zeaxanthin beta-D-glucosyltransfe...	1e-06
FHMT72~FHIT72	R07620	reaction	Dolichyl phosphate D-mannose + [Protein]-L-se...	1e-06
FHMT72~FHIT72	R07875	reaction	Pelargonidin 3-O-(6-caffeoyl-beta-D-glucoside...	1e-06
FHMT72~FHIT72	R07913	reaction	UDP-glucose:delphinidin 3'-O-beta-D-glucosylt...	1e-06
FHMT72~FHIT72	R07914	reaction	UDP-glucose:delphinidin 3-O-(6''-O-malonyl)-b...	1e-06
FHMT72~FHIT72	R07923	reaction	UDP-glucose:anthocyanin 3'-O-beta-D-glucosylt...	1e-06
FHMT72~FHIT72	R07991	reaction	Eriodictyol chalcone <=> Eriodictyol	1e-06
FHMT72~FHIT72	R08006	reaction	UDP-alpha-D-glucose:2',4,4',6'-tetrahydroxych...	1e-06
FHMT72~FHIT72	R08007	reaction	UDP-alpha-D-glucose:2',3,4,4',6'-pentahydroxy...	1e-06
FHMT72~FHIT72	R08013	reaction	Naringenin chalcone + UDP-glucose <=> Phloriz...	1e-06
FHMT72~FHIT72	R08021	reaction	UDP-glucose:flavanone 7-O-beta-D-glucosyltran...	1e-06
FHMT72~FHIT72	R08022	reaction	UDP-L-rhamnose:hesperetin-7-O-glucoside 2''-O...	1e-06
FHMT72~FHIT72	R08026	reaction	Naringenin <=> Hesperetin	1e-06
FHMT72~FHIT72	R08031	reaction	Eriodictyol chalcone <=> Homoeriodictyol chal...	1e-06
FHMT72~FHIT72	R08075	reaction	Zeatin + UDP-glucose <=> trans-Zeatin-7-beta-...	1e-06
FHMT72~FHIT72	R08076	reaction	Dihydrozeatin + UDP-glucose <=> Dihydrozeatin...	1e-06
FHMT72~FHIT72	R08127	reaction	beta-D-glucuronoside glucuronosohydrolase	1e-06
FHMT72~FHIT72	R08164	reaction	UDP-glucose:N-hydroxy-2-phenylethanethioamide...	1e-06
FHMT72~FHIT72	R08661	reaction	UDP-glucose:p-hydroxyphenylacetothiohydroxima...	1e-06
FHMT72~FHIT72	R08668	reaction	UDP-glucose:4-methylthiobutylthiohydroximate ...	1e-06
FHMT72~FHIT72	R08704	reaction	UDP-4-dehydro-6-deoxy-glucose 3,5-epimerase	1e-06
FHMT72~FHIT72	R08813	reaction	UDP-glucose:curcumin glucosyltransferase	1e-06
FHMT72~FHIT72	R08814	reaction	UDP-glucose:curcumin-monoglucoside glucosyltr...	1e-06
FHMT72~FHIT72	R08894	reaction	UDP-N-acetyl-alpha-D-glucosamine:2-deoxystrep...	1e-06
FHMT72~FHIT72	R08900	reaction	UDP-N-acetyl-alpha-D-glucosamine:ribostamycin...	1e-06
FHMT72~FHIT72	R09290	reaction	UDP-alpha-D-xylose:[protein with EGF-like dom...	1e-06
FHMT72~FHIT72	R09295	reaction	GDP-beta-L-fucose:polypeptide O-alpha-L-fucos...	1e-06
FHMT72~FHIT72	R09296	reaction	UDP-D-GlcNAc:O-L-fucosylpeptide 3-beta-N-acet...	1e-06
FHMT72~FHIT72	R09297	reaction	CMP-N-acetylneuraminate:beta-D-galactosyl-(1-...	1e-06
FHMT72~FHIT72	R09298	reaction	CMP-N-acetylneuraminate:beta-D-galactosyl-(1-...	1e-06
FHMT72~FHIT72	R09299	reaction	UDP-D-galactose + G13053 <=> UDP + G13054	1e-06
FHMT72~FHIT72	R09300	reaction	GDP-D-mannose + G13027 <=> GDP + G10737	1e-06
FHMT72~FHIT72	R09301	reaction	GDP-D-mannose + G10737 <=> GDP + G10842	1e-06
FHMT72~FHIT72	R09302	reaction	GDP-D-mannose + G10842 <=> GDP + G10843	1e-06
FHMT72~FHIT72	R09303	reaction	GDP-D-mannose + G10843 <=> GDP + G11055	1e-06
FHMT72~FHIT72	R09304	reaction	UDP-N-acetyl-D-glucosamine + [Protein]-L-seri...	1e-06
FHMT72~FHIT72	R09315	reaction	UDP-D-glucose + [Protein]-L-serine <=> UDP + ...	1e-06
FHMT72~FHIT72	R09316	reaction	UDP-D-glucose + G13052 <=> UDP + G10981	1e-06
FHMT72~FHIT72	R09757	reaction	UDP-glucose:crocetin 8-O-D-glucosyltransferas...	1e-06
FHMT72~FHIT72	R09758	reaction	UDP-glucose:beta-D-glucosylcrocetin 8'-O-D-gl...	1e-06
FHMT72~FHIT72	R09759	reaction	UDP-glucose:beta-D-gentiobiosylcrocetin 8'-O-...	1e-06
FHMT72~FHIT72	R09857	reaction	UDP-glucose:N-demethylansamitocin-P-3 beta-D-...	1e-06
FHMT72~FHIT72	R10096	reaction	UDP-alpha-D-glucose:2-deoxystreptamine 4-O-al...	1e-06
FHMT72~FHIT72	R10207	reaction	2'-deamino-2'-hydroxyparomamine:oxygen 6'-oxi...	1e-06
FHMT72~FHIT72	R10293	reaction	UDP-alpha-D-glucose:pelargonidin-3-O-beta-D-s...	1e-06
FHMT72~FHIT72	R10294	reaction	UDP-alpha-D-glucose:cyanidin-3-O-beta-D-sambu...	1e-06
FHMT72~FHIT72	R10295	reaction	UDP-alpha-D-glucose:delphinidin-3-O-beta-D-sa...	1e-06
FHMT72~FHIT72	R10424	reaction	UDP-alpha-D-kanosamine:2'-deamino-2'-hydroxyn...	1e-06
FHMT72~FHIT72	R10425	reaction	UDP-alpha-D-kanosamine:neamine 1-alpha-D-kano...	1e-06
FHMT72~FHIT72	R10426	reaction	UDP-alpha-D-kanosamine:paromamine 1-alpha-D-k...	1e-06
FHMT72~FHIT72	R10427	reaction	UDP-alpha-D-kanosamine:2'-deamino-2'-hydroxyp...	1e-06
FHMT72~FHIT72	R10638	reaction	UDP-D-glucose:(R)-mandelonitrile beta-D-gluco...	1e-06
FHMT72~FHIT72	R10639	reaction	Prunasin + UDP-glucose <=> Amygdalin + UDP	1e-06
FHMT72~FHIT72	R10804	reaction	UDP-alpha-D-galactose:1-alkyl-2-acylglycerol ...	1e-06
FHMT72~FHIT72	R10834	reaction	UDP-alpha-D-glucose:7-deoxyloganetate O-D-glu...	1e-06
FHMT72~FHIT72	R10835	reaction	UDP-alpha-D-glucose:7-deoxyloganetin O-D-gluc...	1e-06
FHMT72~FHIT72	R10850	reaction	UDP-alpha-D-glucose:1,2-diacyl-sn-glycerol 3-...	1e-06
FHMT72~FHIT72	R10988	reaction	UDP-alpha-D-glucose:beta-D-glucosyl-crocetin ...	1e-06
FHMT72~FHIT72	R10989	reaction	UDP-alpha-D-glucose:bis(beta-D-glucosyl)-croc...	1e-06
FHMT72~FHIT72	R10990	reaction	UDP-alpha-D-glucose:beta-D-gentiobiosyl-beta-...	1e-06
FHMT72~FHIT72	R11241	reaction	Validoxylamine A + UDP-glucose <=> Validamyci...	1e-06
FHMT72~FHIT72	R11271	reaction	UDP-alpha-D-glucose:2'-deamino-2'-hydroxyneam...	1e-06
FHMT72~FHIT72	R11278	reaction	UDP-alpha-D-kanosamine:nebramine alpha-D-kano...	1e-06
FHMT72~FHIT72	R11282	reaction	UDP-N-acetyl-alpha-D-glucosamine:5-ribosylpar...	1e-06
FHMT72~FHIT72	R12135	reaction	Crocetin dialdehyde <=> Crocetin	1e-06
FHMT72~FHIT72	R12482	reaction	UDP-D-glucuronate + T antigen <=> UDP + Glucu...	1e-06
FHMT72~FHIT72	R12558	reaction	UDP-2-acetamido-4-(D-alanylamino)-2,4,6-tride...	1e-06
FHMT72~FHIT72	R12559	reaction	UDP-2-acetamido-4-(D-alanylamino)-2,4,6-tride...	1e-06
FHMT72~FHIT72	R12563	reaction	UDP-2,4-diacetamido-2,4,6-trideoxy-beta-L-ido...	1e-06
FHMT72~FHIT72	R12564	reaction	UDP-2,4-diacetamido-2,4,6-trideoxy-beta-L-gul...	1e-06
FHMT72~FHIT72	R12637	reaction	UDP-alpha-D-xylose:[EGF-like domain protein]-...	1e-06
FHMT72~FHIT72	C00015	compound	UDP	1e-06
FHMT72~FHIT72	C00029	compound	UDP-glucose	1e-06
FHMT72~FHIT72	C00371	compound	Zeatin	1e-06
FHMT72~FHIT72	C00397	compound	Tobramycin	1e-06
FHMT72~FHIT72	C00714	compound	Pectin	1e-06
FHMT72~FHIT72	C01211	compound	Procollagen 5-hydroxy-L-lysine	1e-06
FHMT72~FHIT72	C01470	compound	Acacetin	1e-06
FHMT72~FHIT72	C01527	compound	Scopolin	1e-06
FHMT72~FHIT72	C01709	compound	Hesperetin	1e-06
FHMT72~FHIT72	C01747	compound	Psychosine	1e-06
FHMT72~FHIT72	C01752	compound	Scopoletin	1e-06
FHMT72~FHIT72	C01761	compound	Vomilenine	1e-06
FHMT72~FHIT72	C01822	compound	Kanamycin A	1e-06
FHMT72~FHIT72	C01823	compound	Kanamycin C	1e-06
FHMT72~FHIT72	C02029	compound	Dihydrozeatin	1e-06
FHMT72~FHIT72	C02074	compound	Raucaffricine	1e-06
FHMT72~FHIT72	C02189	compound	[Protein]-L-serine	1e-06
FHMT72~FHIT72	C02474	compound	Arabinan	1e-06
FHMT72~FHIT72	C03423	compound	O-beta-D-Glucosylzeatin	1e-06
FHMT72~FHIT72	C03515	compound	Luteolin 7-O-glucuronide	1e-06
FHMT72~FHIT72	C04046	compound	3-D-Glucosyl-1,2-diacylglycerol	1e-06
FHMT72~FHIT72	C04089	compound	UDP-4-dehydro-6-deoxy-D-glucose	1e-06
FHMT72~FHIT72	C04293	compound	Chrysoeriol	1e-06
FHMT72~FHIT72	C04487	compound	5-(D-Galactosyloxy)-L-lysine-procollagen	1e-06
FHMT72~FHIT72	C04759	compound	1,2-D-Glucosyl-5-D-(galactosyloxy)-L-lysine-p...	1e-06
FHMT72~FHIT72	C04900	compound	Luteolin 7-O-[beta-D-glucuronosyl-(1->2)-beta...	1e-06
FHMT72~FHIT72	C05631	compound	Eriodictyol	1e-06
FHMT72~FHIT72	C06040	compound	Diglucosyldiacylglycerol	1e-06
FHMT72~FHIT72	C06044	compound	4-Hydroxyphenylethanol	1e-06
FHMT72~FHIT72	C06046	compound	Salidroside	1e-06
FHMT72~FHIT72	C06364	compound	1,2-Diacyl-3-alpha-D-glucosyl-sn-glycerol	1e-06
FHMT72~FHIT72	C06365	compound	alpha-Kojibiosyldiacylglycerol	1e-06
FHMT72~FHIT72	C06561	compound	Naringenin chalcone	1e-06
FHMT72~FHIT72	C08588	compound	Crocetin	1e-06
FHMT72~FHIT72	C08589	compound	Crocin	1e-06
FHMT72~FHIT72	C09099	compound	Naringenin 7-O-beta-D-glucoside	1e-06
FHMT72~FHIT72	C09789	compound	Naringin	1e-06
FHMT72~FHIT72	C09806	compound	Neohesperidin	1e-06
FHMT72~FHIT72	C10098	compound	Kaempferide	1e-06
FHMT72~FHIT72	C11521	compound	UDP-6-sulfoquinovose	1e-06
FHMT72~FHIT72	C12112	compound	Validamycin A	1e-06
FHMT72~FHIT72	C12210	compound	UDP-3-ketoglucose	1e-06
FHMT72~FHIT72	C12211	compound	UDP-kanosamine	1e-06
FHMT72~FHIT72	C12632	compound	Luteolin 7-O-[beta-D-glucuronosyl-(1->2)-beta...	1e-06
FHMT72~FHIT72	C12644	compound	Pelargonidin 3-O-rutinoside	1e-06
FHMT72~FHIT72	C12645	compound	Pelargonidin 3-O-rutinoside 5-O-beta-D-glucos...	1e-06
FHMT72~FHIT72	C12646	compound	Cyanidin 3-O-rutinoside 5-O-beta-D-glucoside	1e-06
FHMT72~FHIT72	C12667	compound	Quercetin 3-O-beta-D-glucosyl-(1->2)-beta-D-g...	1e-06
FHMT72~FHIT72	C12668	compound	Quercetin 3-O-beta-D-glucosyl-(1->2)-beta-D-g...	1e-06
FHMT72~FHIT72	C13508	compound	Sulfoquinovosyldiacylglycerol	1e-06
FHMT72~FHIT72	C15525	compound	Eriodictyol chalcone	1e-06
FHMT72~FHIT72	C15545	compound	cis-Zeatin	1e-06
FHMT72~FHIT72	C15546	compound	O-beta-D-Glucopyranosyl-cis-zeatin	1e-06
FHMT72~FHIT72	C15969	compound	Zeaxanthin diglucoside	1e-06
FHMT72~FHIT72	C16304	compound	Delphinidin 3-O-(6''-O-malonyl)-beta-glucosid...	1e-06
FHMT72~FHIT72	C16406	compound	Phlorizin chalcone	1e-06
FHMT72~FHIT72	C16422	compound	Hesperetin 7-O-glucoside	1e-06
FHMT72~FHIT72	C16443	compound	trans-Zeatin-7-beta-D-glucoside	1e-06
FHMT72~FHIT72	C16448	compound	Dihydrozeatin-O-glucoside	1e-06
FHMT72~FHIT72	C16516	compound	Indolylmethylthiohydroximate	1e-06
FHMT72~FHIT72	C17239	compound	p-Hydroxyphenylacetothiohydroximate	1e-06
FHMT72~FHIT72	C17243	compound	4-Methylthiobutylthiohydroximate	1e-06
FHMT72~FHIT72	C17513	compound	trans-Crocetin (beta-D-glucosyl) (beta-D-gent...	1e-06
FHMT72~FHIT72	C17582	compound	2'-N-Acetylparomamine	1e-06
FHMT72~FHIT72	C17587	compound	2'''-N-Acetyl-6'''-deamino-6'''-hydroxyneomyc...	1e-06
FHMT72~FHIT72	C17700	compound	Validoxylamine A	1e-06
FHMT72~FHIT72	C17749	compound	Curcumin monoglucoside	1e-06
FHMT72~FHIT72	C17750	compound	Curcumin diglucoside	1e-06
FHMT72~FHIT72	C18002	compound	5-Ribosylparomamine	1e-06
FHMT72~FHIT72	C18094	compound	UDP-L-arabinofuranose	1e-06
FHMT72~FHIT72	C19730	compound	Crocetin dialdehyde	1e-06
FHMT72~FHIT72	C19867	compound	beta-D-Glucosyl crocetin	1e-06
FHMT72~FHIT72	C19868	compound	Bis(beta-D-glucosyl) crocetin	1e-06
FHMT72~FHIT72	C19869	compound	beta-D-Gentiobiosyl crocetin	1e-06
FHMT72~FHIT72	C20138	compound	N-Demethylansamitocin P-3	1e-06
FHMT72~FHIT72	C20139	compound	Ansamitocinoside P-3	1e-06
FHMT72~FHIT72	C20350	compound	2'-Deamino-2'-hydroxyneamine	1e-06
FHMT72~FHIT72	C20351	compound	2'-Deamino-2'-hydroxy-6'-dehydroparomamine	1e-06
FHMT72~FHIT72	C20353	compound	2'-Deamino-2'-hydroxyparomamine	1e-06
FHMT72~FHIT72	C20492	compound	Pelargonidin 5-O-beta-D-glucoside 3-O-beta-D-...	1e-06
FHMT72~FHIT72	C20493	compound	Cyanidin 5-O-beta-D-glucoside 3-O-beta-D-samb...	1e-06
FHMT72~FHIT72	C20494	compound	Delphinidin 5-O-beta-D-glucoside 3-O-beta-D-s...	1e-06
FHMT72~FHIT72	C20614	compound	Kanamycin X	1e-06
FHMT72~FHIT72	C21253	compound	Kanamycin D	1e-06
FHMT72~FHIT72	C21259	compound	Nebramine	1e-06
FHMT72~FHIT72	C21261	compound	2'''-N-Acetyl-6'''-deamino-6'''-hydroxyparomo...	1e-06
FHMT72~FHIT72	C22248	compound	UDP-2-acetamido-4-(D-alanylamino)-2,4,6-tride...	1e-06
FHMT72~FHIT72	C22249	compound	2-Acetamido-4-(D-alanylamino)-2,4,6-trideoxy-...	1e-06
FHMT72~FHIT72	C22253	compound	UDP-2,4-diacetamido-2,4,6-trideoxy-beta-L-gul...	1e-06
FHMT72~FHIT72	C22254	compound	2,4-Diacetamido-2,4,6-trideoxy-beta-L-gulose	1e-06
FHMT96~FHIT96	ats00130	pathway	Ubiquinone and other terpenoid-quinone biosyn...	1e-06
FHMT96~FHIT96	ats01110	pathway	Biosynthesis of secondary metabolites - Aegil...	4.34236e-05
FHMT96~FHIT96	M00112	module	Tocopherol/tocotorienol biosynthesis, homogen...	1e-06
FHMT96~FHIT96	M00116	module	Menaquinone biosynthesis, chorismate (+ polyp...	1e-06
FHMT96~FHIT96	M00128	module	Ubiquinone biosynthesis, eukaryotes, 4-hydrox...	1e-06
FHMT96~FHIT96	M00932	module	Phylloquinone biosynthesis, chorismate (+ phy...	1e-06
FHMT96~FHIT96	M00933	module	Plastoquinone biosynthesis, homogentisate + s...	1e-06
FHMT96~FHIT96	1.6.5.12	enzyme	demethylphylloquinone reductase	1e-06
FHMT96~FHIT96	1.6.5.2	enzyme	NAD(P)H dehydrogenase (quinone)	1e-06
FHMT96~FHIT96	2.1.1.114	enzyme	polyprenyldihydroxybenzoate methyltransferase	1.69378e-06
FHMT96~FHIT96	2.1.1.201	enzyme	2-methoxy-6-polyprenyl-1,4-benzoquinol methyl...	2.3154e-06
FHMT96~FHIT96	2.1.1.295	enzyme	2-methyl-6-phytyl-1,4-hydroquinone methyltran...	0.00012525
FHMT96~FHIT96	2.1.1.329	enzyme	demethylphylloquinol methyltransferase	1e-06
FHMT96~FHIT96	2.1.1.64	enzyme	3-demethylubiquinol 3-O-methyltransferase	1.0403e-06
FHMT96~FHIT96	2.2.1.9	enzyme	2-succinyl-5-enolpyruvyl-6-hydroxy-3-cyclohex...	1e-06
FHMT96~FHIT96	2.5.1.115	enzyme	homogentisate phytyltransferase	1e-06
FHMT96~FHIT96	2.5.1.116	enzyme	homogentisate geranylgeranyltransferase	1e-06
FHMT96~FHIT96	2.5.1.117	enzyme	homogentisate solanesyltransferase	1e-06
FHMT96~FHIT96	2.5.1.130	enzyme	2-carboxy-1,4-naphthoquinone phytyltransferas...	1e-06
FHMT96~FHIT96	2.5.1.39	enzyme	4-hydroxybenzoate polyprenyltransferase	1e-06
FHMT96~FHIT96	2.5.1.59	enzyme	protein geranylgeranyltransferase type I	0.000473583
FHMT96~FHIT96	2.7.1.26	enzyme	riboflavin kinase	0.000109372
FHMT96~FHIT96	2.7.7.2	enzyme	FAD synthase	0.00026732
FHMT96~FHIT96	3.1.2.28	enzyme	1,4-dihydroxy-2-naphthoyl-CoA hydrolase	1e-06
FHMT96~FHIT96	3.1.3.102	enzyme	FMN hydrolase	8.8486e-05
FHMT96~FHIT96	4.1.3.36	enzyme	1,4-dihydroxy-2-naphthoyl-CoA synthase	1e-06
FHMT96~FHIT96	4.2.1.113	enzyme	o-succinylbenzoate synthase	1e-06
FHMT96~FHIT96	4.2.99.20	enzyme	2-succinyl-6-hydroxy-2,4-cyclohexadiene-1-car...	1e-06
FHMT96~FHIT96	5.4.4.2	enzyme	isochorismate synthase	1e-06
FHMT96~FHIT96	6.2.1.26	enzyme	o-succinylbenzoate---CoA ligase	1e-06
FHMT96~FHIT96	R00025	reaction	ethylnitronate:oxygen 2-oxidoreductase (nitri...	1e-06
FHMT96~FHIT96	R00160	reaction	FAD nucleotidohydrolase	5.6204e-06
FHMT96~FHIT96	R00161	reaction	ATP:FMN adenylyltransferase	2.47249e-06
FHMT96~FHIT96	R00548	reaction	riboflavin-5-phosphate phosphohydrolase	1e-06
FHMT96~FHIT96	R00549	reaction	ATP:riboflavin 5'-phosphotransferase	1e-06
FHMT96~FHIT96	R01301	reaction	4-Hydroxybenzoyl-CoA hydrolase	1e-06
FHMT96~FHIT96	R01302	reaction	chorismate pyruvate-lyase (4-hydroxybenzoate-...	1e-06
FHMT96~FHIT96	R01717	reaction	chorismate hydroxymutase	0.000372142
FHMT96~FHIT96	R03511	reaction	phylloquinone:oxidized-dithiothreitol oxidore...	1e-06
FHMT96~FHIT96	R03816	reaction	NADH:phylloquinone oxidoreductase	0.000268516
FHMT96~FHIT96	R04030	reaction	O-Succinylbenzoate:CoA ligase (AMP-forming)	1.42802e-06
FHMT96~FHIT96	R04031	reaction	(1R,6R)-6-hydroxy-2-succinylcyclohexa-2,4-die...	1e-06
FHMT96~FHIT96	R04597	reaction	3,4-Dihydroxy-9,10-secoandrosta-1,3,5(10)-tri...	0.000335705
FHMT96~FHIT96	R04985	reaction	4-hydroxy-3-polyprenylbenzoate carboxy-lyase	1e-06
FHMT96~FHIT96	R05000	reaction	polyisopentenylpyrolinate:4-hydroxybenzoate n...	1e-06
FHMT96~FHIT96	R05144	reaction	peptidyl-glutamate 4-carboxylase (2-methyl-3-...	1e-06
FHMT96~FHIT96	R05218	reaction	cob(II)yrinic acid-a,c-diamide:FMN oxidoreduc...	1e-06
FHMT96~FHIT96	R05454	reaction	2-Succinylbenzoate <=> Spirodilactone + H2O	1e-06
FHMT96~FHIT96	R05455	reaction	2-Succinylbenzoyl-CoA <=> Spirodilactone + Co...	1e-06
FHMT96~FHIT96	R05705	reaction	FMNH2:NAD+ oxidoreductase	1e-06
FHMT96~FHIT96	R05706	reaction	FMNH2:NADP+ oxidoreductase	1e-06
FHMT96~FHIT96	R05859	reaction	3',4'-Anhydrovinblastine <=> Vinblastine	0.00012217
FHMT96~FHIT96	R05860	reaction	Vinblastine <=> Vincristine	7.15631e-05
FHMT96~FHIT96	R05867	reaction	Lochnericine <=> Horhammericine	0.00027743
FHMT96~FHIT96	R05868	reaction	Tabersonine <=> Horhammericine	0.000353354
FHMT96~FHIT96	R05871	reaction	19-Hydroxytabersonine <=> Horhammericine	0.000152583
FHMT96~FHIT96	R05872	reaction	Tabersonine <=> 19-Hydroxytabersonine	0.000345683
FHMT96~FHIT96	R05886	reaction	Tabersonine <=> Lochnerinine	0.000483415
FHMT96~FHIT96	R06560	reaction	formononetin,[reduced NADPH---hemoprotein red...	2.42736e-06
FHMT96~FHIT96	R06562	reaction	vestitone:NADP+ oxidoreductase	1e-06
FHMT96~FHIT96	R06599	reaction	Proansamycin X <=> 34a-Deoxy-rifamycin W	4.91535e-05
FHMT96~FHIT96	R06695	reaction	(S)-DNPA <=> 6-Deoxydihydrokalafungin	1e-06
FHMT96~FHIT96	R06696	reaction	6-Deoxydihydrokalafungin + Oxygen <=> Dihydro...	1e-06
FHMT96~FHIT96	R06761	reaction	3-Dimethylallyl-beta-hydroxy-L-tyrosyl-[pcp] ...	0.000456675
FHMT96~FHIT96	R06991	reaction	34a-Deoxy-rifamycin W <=> Rifamycin W	5.36352e-05
FHMT96~FHIT96	R06992	reaction	Rifamycin W <=> Rifamycin W-hemiacetal	6.45999e-05
FHMT96~FHIT96	R06993	reaction	Rifamycin W <=> Rifamycin Z	6.45999e-05
FHMT96~FHIT96	R06994	reaction	Rifamycin W-hemiacetal <=> Demethyl-desacetyl...	0.000102133
FHMT96~FHIT96	R06995	reaction	Rifamycin Z <=> Demethyl-desacetyl-rifamycin ...	0.000102133
FHMT96~FHIT96	R07210	reaction	alkanesulfonate, reduced-FMN:oxygen oxidoredu...	1e-06
FHMT96~FHIT96	R07262	reaction	1,4-dihydroxy-2-naphthoyl-CoA hydrolase	1e-06
FHMT96~FHIT96	R07263	reaction	4-(2-carboxyphenyl)-4-oxobutanoyl-CoA dehydra...	1e-06
FHMT96~FHIT96	R07273	reaction	solanesyl-diphosphate:4-hydroxybenzoate nonap...	0.000204131
FHMT96~FHIT96	R07508	reaction	beta-Tocopherol <=> alpha-Tocopherol	1e-06
FHMT96~FHIT96	R07717	reaction	4',6,7-Trihydroxyisoflavone <=> Glycitein	0.000263133
FHMT96~FHIT96	R07735	reaction	2'-Hydroxyformononetin <=> 7-Hydroxy-2',4',5'...	1e-06
FHMT96~FHIT96	R07736	reaction	7-Hydroxy-2',4',5'-trimethoxyisoflavone <=> 9...	1e-06
FHMT96~FHIT96	R07737	reaction	(3R,4R)-4'-methoxyisoflavan-2',4,7-triol:NADP...	1e-06
FHMT96~FHIT96	R07738	reaction	4'-methoxyisoflavan-2',4,7-triol hydro-lyase ...	1e-06
FHMT96~FHIT96	R08165	reaction	2-succinyl-5-enolpyruvyl-6-hydroxy-3-cyclohex...	1.20642e-05
FHMT96~FHIT96	R08166	reaction	2-succinyl-6-hydroxy-2,4-cyclohexadiene-1-car...	5.30671e-06
FHMT96~FHIT96	R08596	reaction	1,4-Dihydroxy-6-naphthoate <=> Menaquinone	1e-06
FHMT96~FHIT96	R08767	reaction	p-Coumaroyl-CoA + CoA + NAD+ + H2O <=> 4-Hydr...	4.58082e-06
FHMT96~FHIT96	R08768	reaction	2-(all-trans-polyprenyl)phenol,NADPH:oxygen o...	1e-06
FHMT96~FHIT96	R08769	reaction	S-adenosyl-L-methionine:2-polyprenyl-6-hydrox...	0.000101355
FHMT96~FHIT96	R08770	reaction	4-Hydroxy-3-polyprenylbenzoate + Oxygen <=> 3...	1e-06
FHMT96~FHIT96	R08772	reaction	3-polyprenyl-4-hydroxy-5-methoxybenzoate carb...	3.31193e-05
FHMT96~FHIT96	R08782	reaction	all-trans-nonaprenyl-diphosphate:homogentisat...	0.000523454
FHMT96~FHIT96	R08908	reaction	4-(gamma-L-glutamylamino)butanoyl-[acp],reduc...	1e-06
FHMT96~FHIT96	R08909	reaction	4-(gamma-L-glutamylamino)-(S)-2-hydroxybutano...	3.23799e-06
FHMT96~FHIT96	R08911	reaction	Butirosin B <=> Butirosin A	0.000348094
FHMT96~FHIT96	R09040	reaction	geranyl-diphosphate:4-hydroxybenzoate geranyl...	1e-06
FHMT96~FHIT96	R09041	reaction	Geranyl-hydroxybenzoate <=> Geranylhydroquino...	1e-06
FHMT96~FHIT96	R09042	reaction	geranylhydroquinone,[reduced NADPH---hemoprot...	1e-06
FHMT96~FHIT96	R09043	reaction	3''-Hydroxy-geranylhydroquinone <=> Deoxyshik...	1e-06
FHMT96~FHIT96	R09044	reaction	Deoxyshikonin <=> Shikonin	1e-06
FHMT96~FHIT96	R09045	reaction	Geranylhydroquinone <=> Dihydroshikonofuran	1e-06
FHMT96~FHIT96	R09046	reaction	Dihydroshikonofuran <=> Dihydroechinofuran	1e-06
FHMT96~FHIT96	R09083	reaction	Reduced FMN + Oxygen <=> Dimethylbenzimidazol...	1e-06
FHMT96~FHIT96	R09306	reaction	Octaketide bicyclic intermediate + NADPH + H+...	1e-06
FHMT96~FHIT96	R09307	reaction	(S)-Chiral alcohol <=> (S)-Hemiketal	1e-06
FHMT96~FHIT96	R09308	reaction	(S)-Hemiketal <=> (S)-DNPA + H2O	1e-06
FHMT96~FHIT96	R09310	reaction	(R)-Chiral alcohol <=> (R)-Hemiketal	0.000314628
FHMT96~FHIT96	R09312	reaction	Dihydrokalafungin + NADH + H+ <=> Dihydrokala...	1e-06
FHMT96~FHIT96	R09313	reaction	dihydrokalafungin-dihydroquinone,FMNH2:oxygen...	1e-06
FHMT96~FHIT96	R09314	reaction	6-Deoxydihydrokalafungin + Reduced FMN + Oxyg...	1e-06
FHMT96~FHIT96	R09330	reaction	Nogalavinone <=> 1-OH-Nogalamycinone	0.000367437
FHMT96~FHIT96	R09346	reaction	Rabelomycin <=> 11-Deoxylandomycinone	0.000573766
FHMT96~FHIT96	R09347	reaction	11-Deoxylandomycinone <=> Landomycin H	0.000113336
FHMT96~FHIT96	R09348	reaction	8-D-Olivosyl-landomycin <=> Landomycin D	5.16265e-05
FHMT96~FHIT96	R09349	reaction	Landomycin D <=> Landomycin E	4.80366e-05
FHMT96~FHIT96	R09357	reaction	Landomycin H <=> 8-D-Olivosyl-landomycin	6.37199e-05
FHMT96~FHIT96	R09559	reaction	(2S)-2-amino-4-deoxychorismate:FMN oxidoreduc...	1e-06
FHMT96~FHIT96	R09819	reaction	3-hydroxy-9,10-secoandrosta-1,3,5(10)-triene-...	1e-06
FHMT96~FHIT96	R09851	reaction	Proansamitocin <=> 19-Chloroproansamitocin	0.000135149
FHMT96~FHIT96	R09885	reaction	9alpha-Hydroxyandrosta-1,4-diene-3,17-dione <...	3.64031e-06
FHMT96~FHIT96	R09991	reaction	peptidyl-glutamate 4-carboxylase (menaquinone...	1e-06
FHMT96~FHIT96	R09992	reaction	menaquinone:oxidized-dithiothreitol oxidoredu...	1e-06
FHMT96~FHIT96	R10203	reaction	Dimethyl sulfone + 2 Reduced FMN + 2 Oxygen <...	1e-06
FHMT96~FHIT96	R10206	reaction	methanesulfonate,FMNH2:oxygen oxidoreductase	1e-06
FHMT96~FHIT96	R10406	reaction	Terpendole G <=> Terpendole B	0.000552834
FHMT96~FHIT96	R10666	reaction	chorismate hydro-lyase (3-[(1-carboxyvinyl)ox...	1e-06
FHMT96~FHIT96	R10738	reaction	C20818 <=> C20819	0.000653191
FHMT96~FHIT96	R10757	reaction	all-trans-polyprenyl-diphosphate:1,4-dihydrox...	3.22373e-05
FHMT96~FHIT96	R11061	reaction	NADPH:demethylphylloquinone oxidoreductase	0.000129316
FHMT96~FHIT96	R11252	reaction	2-Amino-5-epi-valiolone <=> 2-Aminovalienone	5.11563e-05
FHMT96~FHIT96	R11253	reaction	5-epi-Valiolone <=> 2-Keto-5-epi-valiolone	0.000173146
FHMT96~FHIT96	R11254	reaction	2-Keto-5-epi-valiolone <=> 2-Amino-5-epi-vali...	6.19529e-05
FHMT96~FHIT96	R11255	reaction	Cetoniacytone B <=> Cetoniacytone A	4.34236e-05
FHMT96~FHIT96	R11288	reaction	5'''-epi-lividomycin-B 5'''-epimerase	0.000193253
FHMT96~FHIT96	R11362	reaction	3-(1-Carboxyvinyloxy)anthranilate <=> 3,4-Dih...	1e-06
FHMT96~FHIT96	R11363	reaction	3,4-Dihydro-2-methylene-3-oxo-2H-1,4-benzoxaz...	1e-06
FHMT96~FHIT96	R11364	reaction	3,4-Dihydro-7-hydroxy-2-methylene-3-oxo-2H-1,...	5.28638e-05
FHMT96~FHIT96	R11365	reaction	3,4-Dihydro-7-methoxy-2-methylene-3-oxo-2H-1,...	0.000263958
FHMT96~FHIT96	R11430	reaction	NDP-D-mannose <=> NDP-4-oxo-6-deoxy-D-mannose	0.000101892
FHMT96~FHIT96	R11431	reaction	NDP-4-oxo-6-deoxy-D-mannose <=> NDP-2,6-dideo...	4.98664e-05
FHMT96~FHIT96	R11432	reaction	NDP-2,6-dideoxy-D-glycero-hex-2-enos-4-ulose ...	4.47096e-05
FHMT96~FHIT96	R11433	reaction	NDP-2-amino-4-oxo-2,6-dideoxy-D-galactose <=>...	4.37798e-05
FHMT96~FHIT96	R11434	reaction	NDP-2-amino-2,6-dideoxy-D-galactose <=> NDP-2...	4.35832e-05
FHMT96~FHIT96	R11467	reaction	dTDP-3-methyl-4-oxo-alpha-D-ribopyranose <=> ...	0.000150545
FHMT96~FHIT96	R11961	reaction	FMN + Oxygen <=> 8-Demethyl-8-formylriboflavi...	1e-06
FHMT96~FHIT96	R12254	reaction	1,4-Dihydroxy-2-naphthoate <=> 2-Carboxy-1,4-...	1e-06
FHMT96~FHIT96	R12255	reaction	phytyl-diphosphate:2-carboxy-1,4-naphthoquino...	0.000250007
FHMT96~FHIT96	R12658	reaction	2-Polyprenyl-6-methoxyphenol + Oxygen <=> 2-M...	1.53222e-05
FHMT96~FHIT96	C00061	compound	FMN	1e-06
FHMT96~FHIT96	C00156	compound	4-Hydroxybenzoate	1e-06
FHMT96~FHIT96	C00265	compound	Dithiothreitol	1e-06
FHMT96~FHIT96	C00786	compound	(-)-Vestitone	1e-06
FHMT96~FHIT96	C01119	compound	Oxidized dithiothreitol	1e-06
FHMT96~FHIT96	C01847	compound	Reduced FMN	1e-06
FHMT96~FHIT96	C02059	compound	Phylloquinone	1e-06
FHMT96~FHIT96	C02477	compound	alpha-Tocopherol	7.6523e-05
FHMT96~FHIT96	C02730	compound	2-Succinylbenzoate	1e-06
FHMT96~FHIT96	C02920	compound	2'-Hydroxyformononetin	1e-06
FHMT96~FHIT96	C02949	compound	4-Hydroxybenzoyl-CoA	0.00024757
FHMT96~FHIT96	C03160	compound	2-Succinylbenzoyl-CoA	1e-06
FHMT96~FHIT96	C03313	compound	Phylloquinol	2.49059e-05
FHMT96~FHIT96	C03657	compound	1,4-Dihydroxy-2-naphthoate	1e-06
FHMT96~FHIT96	C03885	compound	3-Nonaprenyl-4-hydroxybenzoate	0.000204131
FHMT96~FHIT96	C04793	compound	3,4-Dihydroxy-9,10-secoandrosta-1,3,5(10)-tri...	1e-06
FHMT96~FHIT96	C05807	compound	2-Polyprenylphenol	1e-06
FHMT96~FHIT96	C05817	compound	(1R,6R)-6-Hydroxy-2-succinylcyclohexa-2,4-die...	1e-06
FHMT96~FHIT96	C05847	compound	all-trans-Polyprenyl diphosphate	2.87602e-06
FHMT96~FHIT96	C05848	compound	4-Hydroxy-3-polyprenylbenzoate	1e-06
FHMT96~FHIT96	C05849	compound	Vitamin K1 epoxide	1e-06
FHMT96~FHIT96	C06246	compound	Gla protein	1e-06
FHMT96~FHIT96	C06247	compound	Gla protein precursor	1e-06
FHMT96~FHIT96	C06505	compound	Cob(I)yrinate a,c diamide	3.89235e-05
FHMT96~FHIT96	C06986	compound	Spirodilactone	1e-06
FHMT96~FHIT96	C07201	compound	Vinblastine	9.12148e-05
FHMT96~FHIT96	C07204	compound	Vincristine	7.15631e-05
FHMT96~FHIT96	C10503	compound	Medicarpin	1e-06
FHMT96~FHIT96	C10793	compound	Geranylhydroquinone	1e-06
FHMT96~FHIT96	C11142	compound	Dimethyl sulfone	0.000154197
FHMT96~FHIT96	C11145	compound	Methanesulfonic acid	1e-06
FHMT96~FHIT96	C11448	compound	3,4-Dihydro-7-methoxy-2-methylene-3-oxo-2H-1,...	0.000263958
FHMT96~FHIT96	C11468	compound	3,4-Dihydro-7-methoxy-2-methylene-3-oxo-2H-1,...	0.000118981
FHMT96~FHIT96	C11641	compound	3',4'-Anhydrovinblastine	0.000359295
FHMT96~FHIT96	C11642	compound	19-Hydroxytabersonine	0.000226332
FHMT96~FHIT96	C11677	compound	Horhammericine	0.000235686
FHMT96~FHIT96	C11812	compound	Lochnerinine	0.000483415
FHMT96~FHIT96	C12176	compound	Proansamycin X	4.91535e-05
FHMT96~FHIT96	C12177	compound	Proansamitocin	0.000135149
FHMT96~FHIT96	C12247	compound	Rifamycin W	6.06112e-05
FHMT96~FHIT96	C12434	compound	(S)-DNPA	1e-06
FHMT96~FHIT96	C12435	compound	6-Deoxydihydrokalafungin	1e-06
FHMT96~FHIT96	C12436	compound	Dihydrokalafungin	1e-06
FHMT96~FHIT96	C12460	compound	3-Dimethylallyl-beta-hydroxy-L-tyrosyl-[pcp]	0.000650819
FHMT96~FHIT96	C13309	compound	2-Phytyl-1,4-naphthoquinone	5.41617e-05
FHMT96~FHIT96	C14152	compound	beta-Tocopherol	6.99459e-05
FHMT96~FHIT96	C14314	compound	4',6,7-Trihydroxyisoflavone	0.000649274
FHMT96~FHIT96	C14536	compound	Glycitein	0.000263133
FHMT96~FHIT96	C14721	compound	34a-Deoxy-rifamycin W	5.13213e-05
FHMT96~FHIT96	C14722	compound	Rifamycin W-hemiacetal	8.04483e-05
FHMT96~FHIT96	C14723	compound	Rifamycin Z	8.04483e-05
FHMT96~FHIT96	C14724	compound	Demethyl-desacetyl-rifamycin S	0.000193981
FHMT96~FHIT96	C15521	compound	Alkanesulfonate	2.53514e-05
FHMT96~FHIT96	C15547	compound	1,4-Dihydroxy-2-naphthoyl-CoA	1e-06
FHMT96~FHIT96	C16187	compound	7,2'-Dihydroxy-4'-methoxy-isoflavanol	1e-06
FHMT96~FHIT96	C16188	compound	7-Hydroxy-2',4',5'-trimethoxyisoflavone	1e-06
FHMT96~FHIT96	C16189	compound	9-Demethylmunduserone	1e-06
FHMT96~FHIT96	C16519	compound	2-Succinyl-5-enolpyruvyl-6-hydroxy-3-cyclohex...	2.97824e-06
FHMT96~FHIT96	C17412	compound	Shikonin	1e-06
FHMT96~FHIT96	C17551	compound	2-Polyprenyl-6-hydroxyphenol	1e-06
FHMT96~FHIT96	C17552	compound	2-Polyprenyl-6-methoxyphenol	2.6277e-05
FHMT96~FHIT96	C17585	compound	Butirosin A	0.000348094
FHMT96~FHIT96	C17695	compound	2-Keto-5-epi-valiolone	9.25785e-05
FHMT96~FHIT96	C17699	compound	Cetoniacytone A	4.34236e-05
FHMT96~FHIT96	C18003	compound	Lividomycin B	0.000193253
FHMT96~FHIT96	C18005	compound	gamma-L-Glutamyl-butirosin B	0.000219767
FHMT96~FHIT96	C18008	compound	4-(gamma-L-Glutamylamino)butanoyl-[acp]	1e-06
FHMT96~FHIT96	C18009	compound	4-(gamma-L-Glutamylamino)-(2S)-2-hydroxybutan...	1e-06
FHMT96~FHIT96	C18054	compound	2-Amino-2-deoxyisochorismate	1e-06
FHMT96~FHIT96	C18091	compound	Ethylnitronate	1e-06
FHMT96~FHIT96	C18131	compound	Geranyl-hydroxybenzoate	1e-06
FHMT96~FHIT96	C18132	compound	3''-Hydroxy-geranylhydroquinone	1e-06
FHMT96~FHIT96	C18133	compound	Deoxyshikonin	1e-06
FHMT96~FHIT96	C18134	compound	Dihydroechinofuran	1e-06
FHMT96~FHIT96	C18135	compound	Dihydroshikonofuran	1e-06
FHMT96~FHIT96	C18353	compound	Octaketide bicyclic intermediate	7.14428e-06
FHMT96~FHIT96	C18354	compound	(S)-Chiral alcohol	1e-06
FHMT96~FHIT96	C18356	compound	(S)-Hemiketal	1e-06
FHMT96~FHIT96	C18358	compound	DHKred-OH	1e-06
FHMT96~FHIT96	C18360	compound	Dihydrokalafungin dihydroquinone form	1e-06
FHMT96~FHIT96	C18632	compound	1-OH-Nogalamycinone	0.000367437
FHMT96~FHIT96	C18682	compound	11-Deoxylandomycinone	0.000244463
FHMT96~FHIT96	C18683	compound	Landomycin H	8.36789e-05
FHMT96~FHIT96	C18684	compound	Landomycin D	4.97756e-05
FHMT96~FHIT96	C18685	compound	Landomycin E	4.80366e-05
FHMT96~FHIT96	C18778	compound	8-D-Olivosyl-landomycin	5.71674e-05
FHMT96~FHIT96	C19686	compound	3-(1-Carboxyvinyloxy)anthranilate	1e-06
FHMT96~FHIT96	C19944	compound	3-Hydroxy-9,10-secoandrosta-1,3,5(10)-triene-...	1e-06
FHMT96~FHIT96	C20134	compound	19-Chloroproansamitocin	0.000270565
FHMT96~FHIT96	C20265	compound	2,3-Epoxymenaquinone	1e-06
FHMT96~FHIT96	C20772	compound	3-[(1-Carboxyvinyl)oxy]benzoate	0.000197041
FHMT96~FHIT96	C21247	compound	2-Amino-5-epi-valiolone	5.57415e-05
FHMT96~FHIT96	C21248	compound	2-Aminovalienone	5.11563e-05
FHMT96~FHIT96	C21249	compound	Cetoniacytone B	4.34236e-05
FHMT96~FHIT96	C21264	compound	5'''-epi-Lividomycin B	0.000428244
FHMT96~FHIT96	C21306	compound	3,4-Dihydro-2-methylene-3-oxo-2H-1,4-benzoxaz...	1e-06
FHMT96~FHIT96	C21307	compound	3,4-Dihydro-7-hydroxy-2-methylene-3-oxo-2H-1,...	3.41897e-06
FHMT96~FHIT96	C21315	compound	NDP-4-oxo-6-deoxy-D-mannose	6.45305e-05
FHMT96~FHIT96	C21316	compound	NDP-2,6-dideoxy-D-glycero-hex-2-enos-4-ulose	4.66598e-05
FHMT96~FHIT96	C21317	compound	NDP-2-amino-4-oxo-2,6-dideoxy-D-galactose	4.41662e-05
FHMT96~FHIT96	C21318	compound	NDP-2-amino-2,6-dideoxy-D-galactose	4.3672e-05
FHMT96~FHIT96	C21319	compound	NDP-2-methylamino-2,6-dideoxy-D-galactose	4.35832e-05
FHMT96~FHIT96	C21362	compound	dTDP-3-methyl-4-oxo-alpha-D-ribopyranose	0.000368998
FHMT96~FHIT96	C21363	compound	dTDP-madurosamine	0.000150545
FHMT96~FHIT96	C21803	compound	8-Demethyl-8-formylriboflavin 5'-phosphate	0.000646655
FHMT96~FHIT96	C22039	compound	2-Carboxy-1,4-naphthoquinone	1e-06
PFMT24~PFIT24	ats00240	pathway	Pyrimidine metabolism - Aegilops tauschii (wh...	1e-06
PFMT24~PFIT24	ats00770	pathway	Pantothenate and CoA biosynthesis - Aegilops ...	0.0019801
PFMT24~PFIT24	M00046	module	Pyrimidine degradation, uracil => beta-alanin...	1e-06
PFMT24~PFIT24	M00051	module	Uridine monophosphate biosynthesis, glutamine...	5.06091e-05
PFMT24~PFIT24	M00052	module	Pyrimidine ribonucleotide biosynthesis, UMP =...	1.81437e-05
PFMT24~PFIT24	M00053	module	Pyrimidine deoxyribonuleotide biosynthesis, C...	1.54895e-05
PFMT24~PFIT24	1.3.1.2	enzyme	dihydropyrimidine dehydrogenase (NADP+)	1e-06
PFMT24~PFIT24	1.3.5.2	enzyme	dihydroorotate dehydrogenase (quinone)	0.000468395
PFMT24~PFIT24	2.1.3.2	enzyme	aspartate carbamoyltransferase	0.0017423
PFMT24~PFIT24	2.4.2.9	enzyme	uracil phosphoribosyltransferase	6.03427e-06
PFMT24~PFIT24	2.7.1.21	enzyme	thymidine kinase	1e-06
PFMT24~PFIT24	2.8.1.11	enzyme	molybdopterin synthase sulfurtransferase	0.00152025
PFMT24~PFIT24	3.1.4.1	enzyme	phosphodiesterase I	0.00154494
PFMT24~PFIT24	3.2.2.3	enzyme	uridine nucleosidase	1.63814e-06
PFMT24~PFIT24	3.5.1.6	enzyme	beta-ureidopropionase	0.000998742
PFMT24~PFIT24	3.5.2.2	enzyme	dihydropyrimidinase	1e-06
PFMT24~PFIT24	3.5.2.3	enzyme	dihydroorotase	0.000179052
PFMT24~PFIT24	3.5.4.12	enzyme	dCMP deaminase	1e-06
PFMT24~PFIT24	3.5.4.5	enzyme	cytidine deaminase	1.88821e-06
PFMT24~PFIT24	3.6.1.12	enzyme	dCTP diphosphatase	1e-06
PFMT24~PFIT24	3.6.1.23	enzyme	dUTP diphosphatase	0.00057046
PFMT24~PFIT24	R00073	reaction	reduced acceptor:prostaglandin G2 oxidoreduct...	6.09889e-05
PFMT24~PFIT24	R00131	reaction	Urea amidohydrolase	0.000493779
PFMT24~PFIT24	R00140	reaction	ATP:5-hydroxymethyldeoxycytidylate phosphotra...	0.000117079
PFMT24~PFIT24	R00295	reaction	trithionate: (acceptor) oxidoreductase	0.000155765
PFMT24~PFIT24	R00326	reaction	acetaldehyde:acceptor oxidoreductase	0.000286664
PFMT24~PFIT24	R00510	reaction	cytidine-5'-monophosphate phosphoribohydrolas...	0.00307014
PFMT24~PFIT24	R00609	reaction	N-methyl-L-glutamate:acceptor oxidoreductase ...	0.000557018
PFMT24~PFIT24	R00639	reaction	primary alcohol:acceptor oxidoreductase	0.000205995
PFMT24~PFIT24	R00645	reaction	ascorbate:acceptor oxidoreductase	0.00341187
PFMT24~PFIT24	R00743	reaction	Acetyl-CoA:malonate CoA-transferase	1e-06
PFMT24~PFIT24	R00774	reaction	Urea:carbon-dioxide ligase (ADP-forming)	0.00277028
PFMT24~PFIT24	R00776	reaction	(S)-ureidoglycolate urea-lyase (glyoxylate-fo...	0.00156607
PFMT24~PFIT24	R00798	reaction	nitrite:acceptor oxidoreductase	0.0001187
PFMT24~PFIT24	R00861	reaction	hydrogen-sulfide:[DsrC sulfur-carrier protein...	0.00134045
PFMT24~PFIT24	R00966	reaction	UMP:diphosphate phospho-alpha-D-ribosyltransf...	0.00226322
PFMT24~PFIT24	R00974	reaction	Cytosine aminohydrolase	1e-06
PFMT24~PFIT24	R00976	reaction	uracil:acceptor oxidoreductase	1e-06
PFMT24~PFIT24	R00977	reaction	5,6-dihydrouracil:NAD+ oxidoreductase	1e-06
PFMT24~PFIT24	R00978	reaction	5,6-Dihydrouracil:NADP+ oxidoreductase	1e-06
PFMT24~PFIT24	R01080	reaction	Uridine ribohydrolase	1e-06
PFMT24~PFIT24	R01157	reaction	Agmatine amidinohydrolase	0.00124509
PFMT24~PFIT24	R01411	reaction	5-Methylcytosine aminohydrolase	1e-06
PFMT24~PFIT24	R01413	reaction	thymine:acceptor oxidoreductase	1e-06
PFMT24~PFIT24	R01415	reaction	5,6-Dihydrothymine:NADP+ oxidoreductase	0.000787821
PFMT24~PFIT24	R01566	reaction	Creatine amidinohydrolase	0.00377251
PFMT24~PFIT24	R01567	reaction	ATP:thymidine 5'-phosphotransferase	0.0023184
PFMT24~PFIT24	R01570	reaction	thymidine:phosphate deoxy-alpha-D-ribosyltran...	0.00319759
PFMT24~PFIT24	R01604	reaction	3-Oxopropanoate:NAD+ oxidoreductase	1e-06
PFMT24~PFIT24	R01607	reaction	3-Oxopropanoate:NADP+ oxidoreductase	1e-06
PFMT24~PFIT24	R01663	reaction	dCMP aminohydrolase	4.69616e-05
PFMT24~PFIT24	R01666	reaction	ATP:deoxycitidine 5'-phosphotransferase	0.000200824
PFMT24~PFIT24	R01668	reaction	dCTP nucleotidohydrolase	0.00468341
PFMT24~PFIT24	R01876	reaction	uridine:phosphate alpha-D-ribosyltransferase	1e-06
PFMT24~PFIT24	R01915	reaction	Spermidine:(acceptor) oxidoreductase	0.000237763
PFMT24~PFIT24	R02023	reaction	2'-Deoxyuridine 5'-triphosphate:oxydized-thio...	0.0033398
PFMT24~PFIT24	R02099	reaction	ATP:deoxyuridine 5'-phosphotransferase	0.00028034
PFMT24~PFIT24	R02137	reaction	Cytidine ribohydrolase	3.26861e-05
PFMT24~PFIT24	R02139	reaction	barbiturate amidohydrolase (3-oxo-3-ureidopro...	1e-06
PFMT24~PFIT24	R02215	reaction	5beta-Pregnane-3,20-dione:(acceptor) delta4-o...	7.67036e-05
PFMT24~PFIT24	R02269	reaction	5,6-Dihydrouracil amidohydrolase	1e-06
PFMT24~PFIT24	R02296	reaction	cytidine:orthophosphate alpha-D-ribosyltransf...	0.000383125
PFMT24~PFIT24	R02330	reaction	dUTP nucleotidohydrolase	0.00448941
PFMT24~PFIT24	R02370	reaction	Cytidine 3'-phosphate phosphohydrolase	2.02396e-05
PFMT24~PFIT24	R02422	reaction	Allantoate amidinohydrolase	6.13283e-05
PFMT24~PFIT24	R02484	reaction	deoxyuridine:orthophosphate 2-deoxy-D-ribosyl...	1e-06
PFMT24~PFIT24	R02485	reaction	deoxycytidine aminohydrolase	3.65679e-05
PFMT24~PFIT24	R02661	reaction	2-methylpropanoyl-CoA:(acceptor) 2,3-oxidored...	5.26777e-05
PFMT24~PFIT24	R02806	reaction	Nucleoside:purine(pyrimidine) deoxy-D-ribosyl...	1e-06
PFMT24~PFIT24	R02860	reaction	nicotine:(acceptor) 6-oxidoreductase (hydroxy...	0.000201513
PFMT24~PFIT24	R02987	reaction	2-furoyl-CoA:(acceptor) 5-oxidoreductase (hyd...	3.00987e-05
PFMT24~PFIT24	R02993	reaction	4-Pyridoxate + Acceptor <=> 2-Methyl-3-hydrox...	4.41836e-05
PFMT24~PFIT24	R03055	reaction	(R)-5,6-dihydrothymine amidohydrolase	0.000289191
PFMT24~PFIT24	R03172	reaction	(S)-2-methylbutanoyl-CoA:acceptor 2,3-oxidore...	7.34168e-05
PFMT24~PFIT24	R03195	reaction	Uroporphyrinogen III + Acceptor <=> Uroporphy...	0.000196848
PFMT24~PFIT24	R03521	reaction	Prostaglandin I2 + H2O <=> 6-Keto-prostagland...	0.00236612
PFMT24~PFIT24	R03533	reaction	donor:sulfur oxidoreductase	0.000301469
PFMT24~PFIT24	R03724	reaction	Desmosterol + Acceptor <=> 7-Dehydrodesmoster...	4.05389e-05
PFMT24~PFIT24	R03878	reaction	Thromboxane A2 + H2O <=> Thromboxane B2	0.00236612
PFMT24~PFIT24	R03927	reaction	Pantothenate + 2 Reduced acceptor <=> Pantoth...	2.25079e-05
PFMT24~PFIT24	R03929	reaction	2',3'-Cyclic CMP 3'-nucleotidohydrolase	1e-06
PFMT24~PFIT24	R04622	reaction	7,8-Dihydroneopterin + Acceptor <=> Neopterin...	0.0008684
PFMT24~PFIT24	R04667	reaction	7-Dehydrodesmosterol + Reduced acceptor <=> 5...	4.55272e-05
PFMT24~PFIT24	R04786	reaction	15-cis-phytoene:plastoquinone oxidoreductase	9.93252e-05
PFMT24~PFIT24	R04787	reaction	15-cis-phytoene:acceptor oxidoreductase	9.20514e-05
PFMT24~PFIT24	R04798	reaction	zeta-Carotene, hydrogen-donor:oxygen oxidored...	0.00094435
PFMT24~PFIT24	R04809	reaction	(24R,25R)-3alpha,7alpha,24-trihydroxy-5beta-c...	0.00479568
PFMT24~PFIT24	R04813	reaction	(24R,25R)-3alpha,7alpha,12alpha,24-tetrahydro...	0.00479419
PFMT24~PFIT24	R04971	reaction	Uroporphyrinogen I + Reduced acceptor <=> Uro...	0.000132849
PFMT24~PFIT24	R04973	reaction	Coproporphyrinogen I + Acceptor <=> Coproporp...	0.000137155
PFMT24~PFIT24	R04979	reaction	Bilirubin beta-diglucuronide glucuronosohydro...	7.61787e-05
PFMT24~PFIT24	R05040	reaction	(3Z)-Phycocyanobilin + Acceptor <=> (3Z)-Phyt...	0.00025566
PFMT24~PFIT24	R05059	reaction	6-Keto-prostaglandin F1alpha + Acceptor <=> 6...	2.0739e-05
PFMT24~PFIT24	R05060	reaction	Thromboxane B2 + Acceptor <=> 11-Dehydro-thro...	2.0739e-05
PFMT24~PFIT24	R05357	reaction	amidinoproclavaminate amidinohydrolase	4.26973e-05
PFMT24~PFIT24	R05579	reaction	glutaryl-CoA:(acceptor) 2,3-oxidoreductase (n...	5.26789e-05
PFMT24~PFIT24	R05619	reaction	Cyclohexane-1-carboxyl-CoA + Acceptor <=> Cyc...	3.01996e-05
PFMT24~PFIT24	R06369	reaction	2-hydroxy-4-isopropenylcyclohexane-1-carboxyl...	0.00324979
PFMT24~PFIT24	R06370	reaction	2-Hydroxy-4-isopropenylcyclohexane-1-carboxyl...	2.27664e-05
PFMT24~PFIT24	R06371	reaction	4-Isopropenyl-2-oxy-cyclohexanecarboxyl-CoA +...	0.00109891
PFMT24~PFIT24	R06372	reaction	carvone reductase	8.38999e-05
PFMT24~PFIT24	R06373	reaction	carvone reductase	7.41014e-05
PFMT24~PFIT24	R06401	reaction	alpha-Pinene dehydrogenase	0.000159639
PFMT24~PFIT24	R06402	reaction	Myrtenol dehydrogenase	8.29952e-05
PFMT24~PFIT24	R06403	reaction	Myrtenal dehydrogenase	2.61741e-05
PFMT24~PFIT24	R07063	reaction	Linoleoyl-CoA,hydrogen-donor:oxygen oxidoredu...	0.000263971
PFMT24~PFIT24	R07229	reaction	selenite:reduced acceptor oxidoreductase	4.58861e-05
PFMT24~PFIT24	R07307	reaction	dCTP aminohydrolase (dUMP-forming)	0.000565448
PFMT24~PFIT24	R07412	reaction	ferroheme o:acceptor C-81-oxidoreductase (hem...	3.76924e-05
PFMT24~PFIT24	R07431	reaction	6-Deoxo-cathasterone:brassinosteroid C23alpha...	0.000373577
PFMT24~PFIT24	R07461	reaction	[enzyme]-S-sulfanyl-L-cysteine:adenylyl-[sulf...	0.000460168
PFMT24~PFIT24	R07467	reaction	Campestanol + Oxygen + Reduced acceptor <=> 6...	0.000269024
PFMT24~PFIT24	R07566	reaction	3'-hydroxyechinenone,donor:oxygen oxidoreduct...	0.00555766
PFMT24~PFIT24	R07629	reaction	3-oxo-3-ureidopropanoate amidohydrolase (urea...	1e-06
PFMT24~PFIT24	R07858	reaction	beta-isorenieratene:acceptor oxidoreductase/m...	0.00315599
PFMT24~PFIT24	R07861	reaction	(9Z,12Z,15Z)-Octadecatrienoic acid + Reduced ...	0.000182206
PFMT24~PFIT24	R07946	reaction	(R,S)-Nicotine + Acceptor + H2O <=> (R)-6-Hyd...	0.000201513
PFMT24~PFIT24	R08173	reaction	13-O-beta-Phenylalanoylbaccatin III 2'-hydrox...	0.000346297
PFMT24~PFIT24	R08734	reaction	3alpha,7alpha,12alpha-trihydroxy-5beta-choles...	0.000408865
PFMT24~PFIT24	R08735	reaction	(25S)-3alpha,7alpha,12alpha-trihydroxy-5beta-...	2.03539e-05
PFMT24~PFIT24	R08739	reaction	3alpha,7alpha-dihydroxy-5beta-cholestanoyl-Co...	0.000417178
PFMT24~PFIT24	R08740	reaction	(25S)-3alpha,7alpha-dihydroxy-5beta-cholestan...	2.04089e-05
PFMT24~PFIT24	R09289	reaction	3-hydroxypropionate:NADP+ oxidoreductase	0.00253267
PFMT24~PFIT24	R09692	reaction	15-cis-phytoene:acceptor oxidoreductase	0.00185279
PFMT24~PFIT24	R09884	reaction	androstenedione:acceptor Delta1-oxidoreductas...	5.74236e-05
PFMT24~PFIT24	R09936	reaction	uracil,FMNH2:oxygen oxidoreductase (uracil hy...	1e-06
PFMT24~PFIT24	R09947	reaction	(Z)-3-ureidoacrylate-peracid amidohydrolase	1e-06
PFMT24~PFIT24	R09980	reaction	ureidoacrylate amidohydrolase	1e-06
PFMT24~PFIT24	R09981	reaction	(Z)-3-Ureidoacrylate peracid + NADH + H+ <=> ...	1.47804e-05
PFMT24~PFIT24	R09982	reaction	(Z)-3-Peroxyaminoacrylate <=> Aminoacrylate	1e-06
PFMT24~PFIT24	R09983	reaction	Aminoacrylate + H2O <=> 3-Oxopropanoate + Amm...	1e-06
PFMT24~PFIT24	R10324	reaction	D-glyceraldehyde:acceptor oxidoreductase (FAD...	0.00074446
PFMT24~PFIT24	R10330	reaction	dihydrourocanate:acceptor oxidoreductase	0.00015567
PFMT24~PFIT24	R10331	reaction	2,3-bis-(O-phytanyl)-sn-glycero-phospholipid:...	6.36211e-05
PFMT24~PFIT24	R10445	reaction	fumitremorgin B,2-oxoglutarate:oxygen oxidore...	0.00426072
PFMT24~PFIT24	R10468	reaction	protoheme,hydrogen-donor:oxygen oxidoreductas...	0.000864247
PFMT24~PFIT24	R10777	reaction	5-methylbarbiturate amidohydrolase (2-methyl-...	1e-06
PFMT24~PFIT24	R10778	reaction	2-methyl-3-oxo-3-ureidopropanoate amidohydrol...	1e-06
PFMT24~PFIT24	R10802	reaction	5,6,7,8-tetrahydromethanopterin:acceptor 5,6-...	0.000190065
PFMT24~PFIT24	R11023	reaction	S-(hercyn-2-yl)-L-cysteine-S-oxide ergothione...	0.00182111
PFMT24~PFIT24	R11387	reaction	3,6,8-Trihydroxy-2-naphthoate + Reduced accep...	0.000121272
PFMT24~PFIT24	R11628	reaction	Ni-sirohydrochlorin a,c-diamide reductive cyc...	0.00120598
PFMT24~PFIT24	R11777	reaction	(3R)-3-hydroxy-16-methoxy-2,3-dihydrotaberson...	6.22898e-05
PFMT24~PFIT24	R11816	reaction	protoheme,donor:oxygen oxidoreductase (bilive...	0.000654474
PFMT24~PFIT24	R11817	reaction	protoheme,donor:oxygen oxidoreductase (bilive...	0.000654474
PFMT24~PFIT24	R11962	reaction	8-Demethyl-8-formylriboflavin 5'-phosphate + ...	4.03305e-05
PFMT24~PFIT24	R11963	reaction	L-Glutamate + 8-Carboxy-8-demethylriboflavin ...	0.000821666
PFMT24~PFIT24	R12067	reaction	6-methoxy-3-methyl-2-(all-trans-polyprenyl)-1...	0.000501163
PFMT24~PFIT24	R12177	reaction	cyclooctat-9-en-7-ol,hydrogen-donor:oxygen ox...	0.000125207
PFMT24~PFIT24	R12178	reaction	cyclooctat-9-ene-5,7-diol,hydrogen-donor:oxyg...	0.000103503
PFMT24~PFIT24	R12300	reaction	malonate:CoA ligase (AMP-forming)	1e-06
PFMT24~PFIT24	R12408	reaction	4-chloro-L-lysine,hydrogen-donor:oxygen oxido...	0.00145382
PFMT24~PFIT24	R12605	reaction	Protoporphyrinogen IX + 3 Acceptor <=> Protop...	9.6815e-05
PFMT24~PFIT24	C00028	compound	Acceptor	1.36698e-05
PFMT24~PFIT24	C00030	compound	Reduced acceptor	1.36698e-05
PFMT24~PFIT24	C00086	compound	Urea	5.87281e-06
PFMT24~PFIT24	C00106	compound	Uracil	1e-06
PFMT24~PFIT24	C00178	compound	Thymine	1e-06
PFMT24~PFIT24	C00214	compound	Thymidine	0.000300807
PFMT24~PFIT24	C00239	compound	dCMP	0.00334787
PFMT24~PFIT24	C00365	compound	dUMP	0.00425674
PFMT24~PFIT24	C00380	compound	Cytosine	1e-06
PFMT24~PFIT24	C00383	compound	Malonate	1e-06
PFMT24~PFIT24	C00429	compound	5,6-Dihydrouracil	1e-06
PFMT24~PFIT24	C00499	compound	Allantoate	0.00354564
PFMT24~PFIT24	C00526	compound	Deoxyuridine	1e-06
PFMT24~PFIT24	C00701	compound	Base	1e-06
PFMT24~PFIT24	C00813	compound	Barbiturate	1e-06
PFMT24~PFIT24	C00845	compound	2-Furoyl-CoA	0.0004574
PFMT24~PFIT24	C00847	compound	4-Pyridoxate	0.00143653
PFMT24~PFIT24	C01056	compound	(S)-6-Hydroxynicotine	0.00497948
PFMT24~PFIT24	C01328	compound	HO-	0.000155765
PFMT24~PFIT24	C01563	compound	Carbamate	7.92035e-06
PFMT24~PFIT24	C01767	compound	(-)-Carvone	0.00537824
PFMT24~PFIT24	C01802	compound	Desmosterol	0.000805388
PFMT24~PFIT24	C01861	compound	Trithionate	0.0023293
PFMT24~PFIT24	C02269	compound	Deoxynucleoside	1e-06
PFMT24~PFIT24	C02354	compound	2',3'-Cyclic CMP	1e-06
PFMT24~PFIT24	C02376	compound	5-Methylcytosine	1e-06
PFMT24~PFIT24	C02469	compound	Uroporphyrin III	0.00188209
PFMT24~PFIT24	C02642	compound	3-Ureidopropionate	0.00130519
PFMT24~PFIT24	C03043	compound	(R)-6-Hydroxynicotine	0.00497948
PFMT24~PFIT24	C03460	compound	2-Methylprop-2-enoyl-CoA	0.000288718
PFMT24~PFIT24	C03724	compound	S-(5-Hydroxy-2-furoyl)-CoA	0.000124325
PFMT24~PFIT24	C03997	compound	5-Hydroxymethyldeoxycytidylate	0.000479768
PFMT24~PFIT24	C05107	compound	7-Dehydrodesmosterol	0.000222459
PFMT24~PFIT24	C05281	compound	5-Methylbarbiturate	1e-06
PFMT24~PFIT24	C05413	compound	all-trans-Phytoene	0.00078344
PFMT24~PFIT24	C05414	compound	all-trans-Phytofluene	0.000237929
PFMT24~PFIT24	C05430	compound	all-trans-zeta-Carotene	0.000239617
PFMT24~PFIT24	C05439	compound	5alpha-Cholesta-7,24-dien-3beta-ol	0.0042446
PFMT24~PFIT24	C05447	compound	(24E)-3alpha,7alpha-Dihydroxy-5beta-cholest-2...	7.17962e-05
PFMT24~PFIT24	C05460	compound	(24E)-3alpha,7alpha,12alpha-Trihydroxy-5beta-...	7.16146e-05
PFMT24~PFIT24	C05697	compound	Selenate	0.00107158
PFMT24~PFIT24	C05766	compound	Uroporphyrinogen I	0.00371143
PFMT24~PFIT24	C05767	compound	Uroporphyrin I	0.000132849
PFMT24~PFIT24	C05768	compound	Coproporphyrinogen I	0.00128475
PFMT24~PFIT24	C05769	compound	Coproporphyrin I	0.000137155
PFMT24~PFIT24	C05822	compound	3'-CMP	1e-06
PFMT24~PFIT24	C05926	compound	Neopterin	0.0008684
PFMT24~PFIT24	C05927	compound	7,8-Dihydromethanopterin	0.00331001
PFMT24~PFIT24	C05944	compound	Pantothenol	2.25079e-05
PFMT24~PFIT24	C05956	compound	Prostaglandin G2	0.00120236
PFMT24~PFIT24	C05961	compound	6-Keto-prostaglandin F1alpha	5.52751e-05
PFMT24~PFIT24	C05962	compound	6-Keto-prostaglandin E1	2.0739e-05
PFMT24~PFIT24	C05963	compound	Thromboxane B2	5.52751e-05
PFMT24~PFIT24	C05964	compound	11-Dehydro-thromboxane B2	2.0739e-05
PFMT24~PFIT24	C06050	compound	2-Methyl-3-hydroxy-5-formylpyridine-4-carboxy...	0.00112619
PFMT24~PFIT24	C06426	compound	(6Z,9Z,12Z)-Octadecatrienoic acid	0.00220275
PFMT24~PFIT24	C06657	compound	Guanidinoproclavaminic acid	0.00362026
PFMT24~PFIT24	C06658	compound	Proclavaminic acid	0.00255277
PFMT24~PFIT24	C09811	compound	Cyclohex-1-ene-1-carboxyl-CoA	0.000656225
PFMT24~PFIT24	C09823	compound	Cyclohexane-1-carboxyl-CoA	0.00113496
PFMT24~PFIT24	C11934	compound	2-Hydroxy-4-isopropenylcyclohexane-1-carboxyl...	6.42477e-05
PFMT24~PFIT24	C11935	compound	4-Isopropenyl-2-oxy-cyclohexanecarboxyl-CoA	5.70664e-05
PFMT24~PFIT24	C11936	compound	3-Isopropenylpimelyl-CoA	0.00109891
PFMT24~PFIT24	C11938	compound	Myrtenol	0.000112901
PFMT24~PFIT24	C11939	compound	Myrtenal	4.36716e-05
PFMT24~PFIT24	C11940	compound	Myrtenic acid	2.61741e-05
PFMT24~PFIT24	C15607	compound	3-Oxo-3-ureidopropanoate	1e-06
PFMT24~PFIT24	C15670	compound	Heme A	3.76924e-05
PFMT24~PFIT24	C15672	compound	Heme O	0.000407301
PFMT24~PFIT24	C15788	compound	6alpha-Hydroxycampestanol	0.00179842
PFMT24~PFIT24	C15943	compound	Isorenieratene	0.00315599
PFMT24~PFIT24	C16150	compound	(R,S)-Nicotine	0.00308343
PFMT24~PFIT24	C16300	compound	Stearidonic acid	0.000182206
PFMT24~PFIT24	C16340	compound	beta-Isorenieratene	0.00511895
PFMT24~PFIT24	C16523	compound	3'-N-Debenzoyl-2'-deoxytaxol	0.00499608
PFMT24~PFIT24	C17343	compound	(25S)-3alpha,7alpha,12alpha-Trihydroxy-5beta-...	4.19246e-05
PFMT24~PFIT24	C17346	compound	(25S)-3alpha,7alpha-Dihydroxy-5beta-cholestan...	4.24412e-05
PFMT24~PFIT24	C20144	compound	Androsta-1,4-diene-3,17-dione	0.00131433
PFMT24~PFIT24	C20231	compound	(Z)-3-Ureidoacrylate peracid	1e-06
PFMT24~PFIT24	C20249	compound	(Z)-3-Peroxyaminoacrylate	1e-06
PFMT24~PFIT24	C20253	compound	Aminoacrylate	1e-06
PFMT24~PFIT24	C20254	compound	Ureidoacrylate	1e-06
PFMT24~PFIT24	C20522	compound	Dihydrourocanate	0.00015567
PFMT24~PFIT24	C20666	compound	5-Oxo-delta-bilirubin	0.000864247
PFMT24~PFIT24	C20834	compound	Cyclooctat-9-en-7-ol	0.00133364
PFMT24~PFIT24	C20846	compound	3-Oxo-3-ureidoisobutyrate	1e-06
PFMT24~PFIT24	C21028	compound	(R)-5,6-Dihydrothymine	0.00130289
PFMT24~PFIT24	C21320	compound	3,6,8-Trihydroxy-2-naphthoate	0.000121272
PFMT24~PFIT24	C21321	compound	3,6,7,8-Tetrahydroxy-2-naphthoate	0.000496176
PFMT24~PFIT24	C21678	compound	(3R)-3-Hydroxy-16-methoxy-1,2-didehydro-2,3-d...	0.00130489
PFMT24~PFIT24	C21723	compound	Biliverdin-IX-delta	0.000654474
PFMT24~PFIT24	C21724	compound	Biliverdin-IX-beta	0.000654474
PFMT24~PFIT24	C21803	compound	8-Demethyl-8-formylriboflavin 5'-phosphate	0.000886267
PFMT24~PFIT24	C21804	compound	8-Carboxy-8-demethylriboflavin 5'-phosphate	0.000118677
PFMT24~PFIT24	C21805	compound	8-Amino-8-demethylriboflavin 5'-phosphate	0.00457488
PFMT24~PFIT24	C21978	compound	Cyclooctat-9-ene-5,7-diol	0.000113205
PFMT24~PFIT24	C21979	compound	Cyclooctatin	0.000103503
PFMT48~PFIT48	ats00010	pathway	Glycolysis / Gluconeogenesis - Aegilops tausc...	1e-06
PFMT48~PFIT48	ats00052	pathway	Galactose metabolism - Aegilops tauschii (whe...	1e-06
PFMT48~PFIT48	ats00500	pathway	Starch and sucrose metabolism - Aegilops taus...	1e-06
PFMT48~PFIT48	ats00511	pathway	Other glycan degradation - Aegilops tauschii ...	1e-06
PFMT48~PFIT48	ats00603	pathway	Glycosphingolipid biosynthesis - globo and is...	2.79704e-06
PFMT48~PFIT48	ats02010	pathway	ABC transporters - Aegilops tauschii (wheat D...	1e-06
PFMT48~PFIT48	M00001	module	Glycolysis (Embden-Meyerhof pathway), glucose...	1e-06
PFMT48~PFIT48	M00073	module	N-glycan precursor trimming	9.56782e-06
PFMT48~PFIT48	M00079	module	Keratan sulfate degradation	2.31751e-06
PFMT48~PFIT48	M00549	module	Nucleotide sugar biosynthesis, glucose => UDP...	1e-06
PFMT48~PFIT48	M00552	module	D-galactonate degradation, De Ley-Doudoroff p...	1e-06
PFMT48~PFIT48	M00554	module	Nucleotide sugar biosynthesis, galactose => U...	7.40961e-06
PFMT48~PFIT48	M00565	module	Trehalose biosynthesis, D-glucose 1P => treha...	1e-06
PFMT48~PFIT48	M00632	module	Galactose degradation, Leloir pathway, galact...	2.75134e-06
PFMT48~PFIT48	M00854	module	Glycogen biosynthesis, glucose-1P => glycogen...	1e-06
PFMT48~PFIT48	M00855	module	Glycogen degradation, glycogen => glucose-6P	1e-06
PFMT48~PFIT48	1.1.1.49	enzyme	glucose-6-phosphate dehydrogenase (NADP+)	1.79854e-06
PFMT48~PFIT48	2.4.1.1	enzyme	glycogen phosphorylase	1e-06
PFMT48~PFIT48	2.4.1.13	enzyme	sucrose synthase	1e-06
PFMT48~PFIT48	2.4.1.15	enzyme	alpha,alpha-trehalose-phosphate synthase (UDP...	1.48772e-06
PFMT48~PFIT48	2.4.1.18	enzyme	1,4-alpha-glucan branching enzyme	1e-06
PFMT48~PFIT48	2.4.1.21	enzyme	starch synthase (glycosyl-transferring)	1e-06
PFMT48~PFIT48	2.4.1.347	enzyme	alpha,alpha-trehalose-phosphate synthase (ADP...	1e-06
PFMT48~PFIT48	2.7.1.1	enzyme	hexokinase	1e-06
PFMT48~PFIT48	2.7.1.4	enzyme	fructokinase	1e-06
PFMT48~PFIT48	2.7.7.27	enzyme	glucose-1-phosphate adenylyltransferase	1e-06
PFMT48~PFIT48	2.7.7.69	enzyme	GDP-L-galactose/GDP-D-glucose: hexose 1-phosp...	1.13959e-06
PFMT48~PFIT48	2.7.7.9	enzyme	UTP---glucose-1-phosphate uridylyltransferase	3.43548e-06
PFMT48~PFIT48	3.1.3.24	enzyme	sucrose-phosphate phosphatase	1e-06
PFMT48~PFIT48	3.1.4.1	enzyme	phosphodiesterase I	4.48466e-06
PFMT48~PFIT48	3.2.1.20	enzyme	alpha-glucosidase	1e-06
PFMT48~PFIT48	3.2.1.207	enzyme	mannosyl-oligosaccharide alpha-1,3-glucosidas...	1e-06
PFMT48~PFIT48	3.2.1.22	enzyme	alpha-galactosidase	5.12474e-06
PFMT48~PFIT48	3.2.1.23	enzyme	beta-galactosidase	7.05109e-06
PFMT48~PFIT48	3.2.1.26	enzyme	beta-fructofuranosidase	1e-06
PFMT48~PFIT48	3.2.1.39	enzyme	glucan endo-1,3-beta-D-glucosidase	1e-06
PFMT48~PFIT48	3.2.1.45	enzyme	glucosylceramidase	4.49001e-06
PFMT48~PFIT48	3.2.1.52	enzyme	beta-N-acetylhexosaminidase	1e-06
PFMT48~PFIT48	3.2.1.68	enzyme	isoamylase	1e-06
PFMT48~PFIT48	3.2.1.96	enzyme	mannosyl-glycoprotein endo-beta-N-acetylgluco...	1e-06
PFMT48~PFIT48	3.6.1.21	enzyme	ADP-sugar diphosphatase	1e-06
PFMT48~PFIT48	5.1.3.15	enzyme	glucose-6-phosphate 1-epimerase	1e-06
PFMT48~PFIT48	5.1.3.3	enzyme	aldose 1-epimerase	1e-06
PFMT48~PFIT48	5.3.1.5	enzyme	xylose isomerase	1e-06
PFMT48~PFIT48	5.3.1.9	enzyme	glucose-6-phosphate isomerase	1e-06
PFMT48~PFIT48	5.4.2.11	enzyme	phosphoglycerate mutase (2,3-diphosphoglycera...	1e-06
PFMT48~PFIT48	5.4.2.2	enzyme	phosphoglucomutase (alpha-D-glucose-1,6-bisph...	1e-06
PFMT48~PFIT48	5.4.2.3	enzyme	phosphoacetylglucosamine mutase	5.29879e-06
PFMT48~PFIT48	5.5.1.4	enzyme	inositol-3-phosphate synthase	1e-06
PFMT48~PFIT48	7.6.2.2	enzyme	ABC-type xenobiotic transporter	1e-06
PFMT48~PFIT48	7.6.2.3	enzyme	ABC-type glutathione-S-conjugate transporter	1e-06
PFMT48~PFIT48	R00022	reaction	chitobiose N-acetylglucosaminohydrolase	1e-06
PFMT48~PFIT48	R00299	reaction	ATP:D-glucose 6-phosphotransferase	1e-06
PFMT48~PFIT48	R00303	reaction	D-Glucose-6-phosphate phosphohydrolase	1e-06
PFMT48~PFIT48	R00305	reaction	D-glucose:quinone 1-oxidoreductase	1e-06
PFMT48~PFIT48	R00308	reaction	1,3-beta-D-Glucan glucanohydrolase	2.25831e-06
PFMT48~PFIT48	R00550	reaction	D-Glucose-1-phosphate:riboflavin 5'-phosphotr...	1e-06
PFMT48~PFIT48	R00760	reaction	ATP:D-fructose 6-phosphotransferase	1e-06
PFMT48~PFIT48	R00771	reaction	D-glucose-6-phosphate aldose-ketose-isomerase	1e-06
PFMT48~PFIT48	R00801	reaction	sucrose glucohydrolase	1e-06
PFMT48~PFIT48	R00811	reaction	protein-Npi-phospho-L-histidine:sugar phospho...	1e-06
PFMT48~PFIT48	R00837	reaction	alpha,alpha-Trehalose-6-phosphate phosphogluc...	1e-06
PFMT48~PFIT48	R00838	reaction	Maltose-6'-phosphate 6-phosphoglucohydrolase	1e-06
PFMT48~PFIT48	R00839	reaction	6-phospho-beta-D-glucosyl-(1->4)-D-glucose 6-...	1e-06
PFMT48~PFIT48	R00865	reaction	D-Mannitol:ferricytochrome-c 2-oxidoreductase	1e-06
PFMT48~PFIT48	R00866	reaction	ATP:D-fructose 1-phosphotransferase	1e-06
PFMT48~PFIT48	R00867	reaction	ATP:D-fructose 6-phosphotransferase	1e-06
PFMT48~PFIT48	R00868	reaction	D-Mannitol:NAD+ 2-oxidoreductase	1e-06
PFMT48~PFIT48	R00870	reaction	D-Mannitol:NADP+ 2-oxidoreductase	1e-06
PFMT48~PFIT48	R00872	reaction	D-fructose 2-phosphate phosphatase	1e-06
PFMT48~PFIT48	R00875	reaction	D-Glucitol:NAD+ 2-oxidoreductase	1e-06
PFMT48~PFIT48	R00877	reaction	D-mannose aldose-ketose-isomerase	2.93789e-06
PFMT48~PFIT48	R00878	reaction	alpha-D-Glucose aldose-ketose-isomerase	1e-06
PFMT48~PFIT48	R00879	reaction	beta-D-Fructan fructohydrolase	1e-06
PFMT48~PFIT48	R00947	reaction	alpha-D-glucose-1-phosphate phosphohydrolase	1e-06
PFMT48~PFIT48	R00948	reaction	ATP:alpha-D-glucose-1-phosphate adenylyltrans...	1e-06
PFMT48~PFIT48	R00949	reaction	ATP:D-glucose-1-phosphate 6-phosphotransferas...	1e-06
PFMT48~PFIT48	R00951	reaction	ADP-glucose glucose-1-phosphohydrolase	1e-06
PFMT48~PFIT48	R00954	reaction	GTP:alpha-D-glucose-1-phosphate guanylyltrans...	1e-06
PFMT48~PFIT48	R00959	reaction	alpha-D-Glucose 1-phosphate 1,6-phosphomutase	1e-06
PFMT48~PFIT48	R00960	reaction	D-Glucose-1-phosphate:D-glucose-1-phosphate 6...	1e-06
PFMT48~PFIT48	R01093	reaction	galactitol:NAD+ 1-oxidoreductase	1e-06
PFMT48~PFIT48	R01094	reaction	D-galactose:NAD+ 1-oxidoreductase	4.19741e-06
PFMT48~PFIT48	R01095	reaction	galactitol:NADP+ 1-oxidoreductase	1e-06
PFMT48~PFIT48	R01096	reaction	D-galactose:NADP+ 1-oxidoreductase	1e-06
PFMT48~PFIT48	R01097	reaction	D-Galactose:NADP+ 1-oxidoreductase	1.0191e-06
PFMT48~PFIT48	R01098	reaction	D-Galactose:oxygen 6-oxidoreductase	1e-06
PFMT48~PFIT48	R01103	reaction	Raffinose galactohydrolase	1e-06
PFMT48~PFIT48	R01105	reaction	Galactan galactohydrolase	1e-06
PFMT48~PFIT48	R01233	reaction	GDPglucose sugarphosphohydrolase	1e-06
PFMT48~PFIT48	R01432	reaction	D-xylose aldose-ketose-isomerase	1e-06
PFMT48~PFIT48	R01498	reaction	D-Glucosyl-N-acylsphingosine glucohydrolase	3.27498e-06
PFMT48~PFIT48	R01516	reaction	2,3-bisphospho-D-glycerate 2-phosphohydrolase	1e-06
PFMT48~PFIT48	R01602	reaction	D-glucose 1-epimerase	1.69171e-06
PFMT48~PFIT48	R01660	reaction	3-phospho-D-glyceroyl-phosphate:alpha-D-gluco...	1e-06
PFMT48~PFIT48	R01662	reaction	3-phospho-D-glycerate 1,2-phosphomutase	1e-06
PFMT48~PFIT48	R01786	reaction	ATP:alpha-D-glucose 6-phosphotransferase	1e-06
PFMT48~PFIT48	R01787	reaction	D-Glucitol:NADP+ 1-oxidoreductase	1.7395e-06
PFMT48~PFIT48	R01788	reaction	alpha-D-Glucose 6-phosphate phosphohydrolase	1e-06
PFMT48~PFIT48	R01790	reaction	1,4-alpha-D-Glucan glucohydrolase	1e-06
PFMT48~PFIT48	R01791	reaction	Dextrin 6-alpha-D-glucanohydrolase	1e-06
PFMT48~PFIT48	R01818	reaction	D-mannose 6-phosphate 1,6-phosphomutase	1e-06
PFMT48~PFIT48	R01819	reaction	D-mannose-6-phosphate aldose-ketose-isomerase	1e-06
PFMT48~PFIT48	R01823	reaction	Sucrose:1,4-alpha-D-glucan 4-alpha-D-glucosyl...	9.04715e-06
PFMT48~PFIT48	R01961	reaction	ATP:D-glucosamine 6-phosphotransferase	1e-06
PFMT48~PFIT48	R02110	reaction	1,4-alpha-D-Glucan:1,4-alpha-D-glucan 6-alpha...	1e-06
PFMT48~PFIT48	R02111	reaction	1,4-alpha-D-Glucan:orthophosphate alpha-D-glu...	1e-06
PFMT48~PFIT48	R02167	reaction	D-Mannitol-1-phosphate phosphohydrolase	1e-06
PFMT48~PFIT48	R02189	reaction	Polyphosphate:D-glucose 6-phosphotransferase	1e-06
PFMT48~PFIT48	R02421	reaction	ADP-glucose:1,4-alpha-D-glucan 4-alpha-D-gluc...	1e-06
PFMT48~PFIT48	R02630	reaction	protein-N(pi)-phosphohistidine:D-mannose 6-ph...	1e-06
PFMT48~PFIT48	R02631	reaction	protein-N(pi)-phosphohistidine:D-glucosamine ...	1e-06
PFMT48~PFIT48	R02704	reaction	protein-N(pi)-phosphohistidine:mannitol 1-pho...	1e-06
PFMT48~PFIT48	R02738	reaction	protein-N(pi)-phosphohistidine:D-glucose 6-ph...	1e-06
PFMT48~PFIT48	R02739	reaction	alpha-D-Glucose 6-phosphate ketol-isomerase	1e-06
PFMT48~PFIT48	R02740	reaction	alpha-D-Glucose 6-phosphate ketol-isomerase	1e-06
PFMT48~PFIT48	R02925	reaction	D-Sorbitol:(acceptor) 1-oxidoreductase	1e-06
PFMT48~PFIT48	R02926	reaction	Melibiitol galactohydrolase	1e-06
PFMT48~PFIT48	R03033	reaction	D-galactonate hydro-lyase	1e-06
PFMT48~PFIT48	R03034	reaction	D-Galactono-1,4-lactone hydroxyacylhydrolase	1e-06
PFMT48~PFIT48	R03122	reaction	Cyclomaltodextrin dextrin-hydrolase (decycliz...	1e-06
PFMT48~PFIT48	R03232	reaction	protein-N(pi)-phosphohistidine:D-fructose 1-p...	1e-06
PFMT48~PFIT48	R03234	reaction	Sorbitol 6-phosphate + NADP+ <=> Sorbose 1-ph...	4.33795e-06
PFMT48~PFIT48	R03240	reaction	D-Galactose 6-phosphate ketol-isomerase	4.5281e-06
PFMT48~PFIT48	R03321	reaction	beta-D-Glucose 6-phosphate ketol-isomerase	1e-06
PFMT48~PFIT48	R03355	reaction	beta-D-Galactosyl-1,4-beta-D-glucosylceramide...	1e-06
PFMT48~PFIT48	R03617	reaction	D-galactosyl-N-acylsphingosine galactohydrola...	9.00494e-06
PFMT48~PFIT48	R03634	reaction	Stachyose + H2O <=> Raffinose + D-Galactose	1e-06
PFMT48~PFIT48	R03635	reaction	Stachyose fructohydrolase	1e-06
PFMT48~PFIT48	R03920	reaction	ATP:D-fructose 6-phosphotransferase	1e-06
PFMT48~PFIT48	R03921	reaction	Sucrose 6-phosphate fructohydrolase	1e-06
PFMT48~PFIT48	R04019	reaction	Digalactosylceramide galactohydrolase	8.11541e-06
PFMT48~PFIT48	R04076	reaction	protein-N(pi)-phosphohistidine:L-sorbose 1-ph...	1e-06
PFMT48~PFIT48	R04094	reaction	Thioglucoside glucohydrolase	9.72034e-06
PFMT48~PFIT48	R04394	reaction	protein-N(pi)-phosphohistidine:salicin 6-phos...	1e-06
PFMT48~PFIT48	R04470	reaction	Digalactosyl-diacylglycerol galactohydrolase	6.87425e-06
PFMT48~PFIT48	R05132	reaction	protein-N(pi)-phosphohistidine:arbutin 6-phos...	1e-06
PFMT48~PFIT48	R05133	reaction	Arbutin 6-phosphate glucohydrolase	1e-06
PFMT48~PFIT48	R05134	reaction	Salicin 6-phosphate glucohydrolase	1e-06
PFMT48~PFIT48	R05168	reaction	N-acetyl-D-galactosamine 6-phosphate amidohyd...	1e-06
PFMT48~PFIT48	R05199	reaction	protein-N(pi)-phosphohistidine:N-acetyl-D-glu...	1e-06
PFMT48~PFIT48	R05570	reaction	protein-N(pi)-phosphohistidine:galactitol 1-p...	1e-06
PFMT48~PFIT48	R05820	reaction	protein-N(pi)-phosphohistidine:D-sorbitol 6-p...	1e-06
PFMT48~PFIT48	R05902	reaction	UDP-N-acetyl-D-glucosamine + Galactosylglobos...	2.79704e-06
PFMT48~PFIT48	R05903	reaction	UDP-D-galactose + G00102 <=> UDP + G00103	2.79704e-06
PFMT48~PFIT48	R05904	reaction	GDP-L-fucose + G00103 <=> GDP + G00104	2.79704e-06
PFMT48~PFIT48	R05961	reaction	H2O + Globotriaosylceramide <=> D-Galactose +...	2.10637e-06
PFMT48~PFIT48	R05963	reaction	H2O + Globoside <=> N-Acetyl-D-galactosamine ...	1e-06
PFMT48~PFIT48	R05964	reaction	UDP-D-galactose + Globoside <=> UDP + Galacto...	9.75206e-06
PFMT48~PFIT48	R05965	reaction	UDP-N-acetyl-D-galactosamine + Globoside <=> ...	9.75206e-06
PFMT48~PFIT48	R05966	reaction	H2O + Forssman antigen, IV3GalNAca-Gb4Cer <=>...	1e-06
PFMT48~PFIT48	R05967	reaction	CMP-N-acetylneuraminate + Galactosylgloboside...	9.75206e-06
PFMT48~PFIT48	R05968	reaction	GDP-L-fucose + Galactosylgloboside <=> GDP + ...	9.75206e-06
PFMT48~PFIT48	R05980	reaction	Glc2Man9GlcNAc2-[protein] 3-alpha-glucohydrol...	1e-06
PFMT48~PFIT48	R05981	reaction	GlcMan9GlcNAc2-[protein] 3-alpha-glucohydrola...	1e-06
PFMT48~PFIT48	R06004	reaction	GM2 + H2O <=> GM3 + N-Acetyl-D-galactosamine	1e-06
PFMT48~PFIT48	R06010	reaction	GM1 + H2O <=> GM2 + D-Galactose	1e-06
PFMT48~PFIT48	R06620	reaction	D-glucose:ubiquinone oxidoreductase	1e-06
PFMT48~PFIT48	R07147	reaction	D-glucose:NADP+ 1-oxidoreductase	1e-06
PFMT48~PFIT48	R07324	reaction	1D-myo-inositol-3-phosphate lyase (isomerizin...	1e-06
PFMT48~PFIT48	R07346	reaction	D-glucitol:NADP+ oxidoreductase	1e-06
PFMT48~PFIT48	R07671	reaction	Protein N(pi)-phospho-L-histidine + Ascorbate...	1e-06
PFMT48~PFIT48	R07807	reaction	G01977 + H2O <=> G13073 + D-Galactose	1e-06
PFMT48~PFIT48	R07809	reaction	G13074 + H2O <=> G01391 + N-Acetyl-D-glucosam...	1e-06
PFMT48~PFIT48	R08193	reaction	N-Acetyl-D-glucosamine 1-phosphate 1,6-phosph...	6.57928e-06
PFMT48~PFIT48	R08365	reaction	D-Galactosamine 6-phosphate + H2O <=> D-Tagat...	1e-06
PFMT48~PFIT48	R08366	reaction	protein-N(pi)-phosphohistidine:N-acetyl-D-gal...	1e-06
PFMT48~PFIT48	R08367	reaction	protein-N(pi)-phosphohistidine:D-galactosamin...	1e-06
PFMT48~PFIT48	R08544	reaction	D-galactose:NAD+ 1-oxidoreductase	3.75861e-06
PFMT48~PFIT48	R08559	reaction	protein-N(pi)-phosphohistidine:N-acetylmurama...	1e-06
PFMT48~PFIT48	R08639	reaction	alpha-D-glucose 1,6-phosphomutase	1e-06
PFMT48~PFIT48	R09039	reaction	4-(beta-D-glucosyloxy)benzoate glucohydrolase	5.06444e-06
PFMT48~PFIT48	R09085	reaction	ADP:D-glucose 6-phosphotransferase	1.20224e-06
PFMT48~PFIT48	R09323	reaction	G13057 + H2O <=> N-Acetyl-D-glucosamine + G13...	1e-06
PFMT48~PFIT48	R09994	reaction	alpha-maltose 1-phosphate:(1->4)-alpha-D-gluc...	1e-06
PFMT48~PFIT48	R10604	reaction	D-Galactono-1,5-lactone + H2O <=> D-Galactona...	1e-06
PFMT48~PFIT48	R10619	reaction	D-galactose 1-epimerase	1e-06
PFMT48~PFIT48	R10831	reaction	G00711 + H2O <=> G10008 + N-Acetyl-D-glucosam...	1e-06
PFMT48~PFIT48	R11260	reaction	Starch <=> Cyclomaltodextrin	1e-06
PFMT48~PFIT48	R11261	reaction	Starch + n H2O <=> (n+1) Maltodextrin	1e-06
PFMT48~PFIT48	R11310	reaction	beta-D-glucose 1,6-phosphomutase	1e-06
PFMT48~PFIT48	R11317	reaction	G05477 + H2O <=> G10920 + N-Acetyl-D-glucosam...	1e-06
PFMT48~PFIT48	R11320	reaction	UDP-D-galactose + Lactosylceramide <=> UDP + ...	9.75206e-06
PFMT48~PFIT48	R11321	reaction	UDP-N-acetyl-D-galactosamine + iGb3-Cer <=> U...	9.75206e-06
PFMT48~PFIT48	R11322	reaction	UDP-N-acetyl-D-galactosamine + iGb4-Cer <=> U...	9.75206e-06
PFMT48~PFIT48	R11530	reaction	ADP-alpha-D-glucose:alpha-D-glucose-1-phospha...	1e-06
PFMT48~PFIT48	R11620	reaction	D-sorbitol:oxygen oxidoreductase	1e-06
PFMT48~PFIT48	R11623	reaction	D-tagatose 6-phosphate 4-epimerase	1e-06
PFMT48~PFIT48	R11785	reaction	N-acetyl-D-muramate 6-phosphate phosphohydrol...	1e-06
PFMT48~PFIT48	C00031	compound	D-Glucose	2.28186e-06
PFMT48~PFIT48	C00092	compound	D-Glucose 6-phosphate	1e-06
PFMT48~PFIT48	C00095	compound	D-Fructose	1e-06
PFMT48~PFIT48	C00103	compound	D-Glucose 1-phosphate	1e-06
PFMT48~PFIT48	C00124	compound	D-Galactose	1e-06
PFMT48~PFIT48	C00140	compound	N-Acetyl-D-glucosamine	1e-06
PFMT48~PFIT48	C00198	compound	D-Glucono-1,5-lactone	1.18604e-06
PFMT48~PFIT48	C00236	compound	3-Phospho-D-glyceroyl phosphate	1.62788e-06
PFMT48~PFIT48	C00247	compound	L-Sorbose	1e-06
PFMT48~PFIT48	C00275	compound	D-Mannose 6-phosphate	1e-06
PFMT48~PFIT48	C00329	compound	D-Glucosamine	1e-06
PFMT48~PFIT48	C00352	compound	D-Glucosamine 6-phosphate	1e-06
PFMT48~PFIT48	C00357	compound	N-Acetyl-D-glucosamine 6-phosphate	1e-06
PFMT48~PFIT48	C00369	compound	Starch	2.11721e-06
PFMT48~PFIT48	C00392	compound	Mannitol	1e-06
PFMT48~PFIT48	C00394	compound	GDP-glucose	1.10994e-06
PFMT48~PFIT48	C00404	compound	Polyphosphate	1e-06
PFMT48~PFIT48	C00492	compound	Raffinose	5.47174e-06
PFMT48~PFIT48	C00498	compound	ADP-glucose	1e-06
PFMT48~PFIT48	C00615	compound	Protein histidine	1e-06
PFMT48~PFIT48	C00644	compound	D-Mannitol 1-phosphate	1e-06
PFMT48~PFIT48	C00663	compound	beta-D-Glucose 1-phosphate	1.50185e-06
PFMT48~PFIT48	C00668	compound	alpha-D-Glucose 6-phosphate	1e-06
PFMT48~PFIT48	C00718	compound	Amylose	1e-06
PFMT48~PFIT48	C00794	compound	D-Sorbitol	1e-06
PFMT48~PFIT48	C00880	compound	D-Galactonate	1e-06
PFMT48~PFIT48	C00973	compound	Cyclomaltodextrin	1e-06
PFMT48~PFIT48	C00984	compound	alpha-D-Galactose	1e-06
PFMT48~PFIT48	C01096	compound	Sorbitol 6-phosphate	1e-06
PFMT48~PFIT48	C01132	compound	N-Acetyl-D-galactosamine	1e-06
PFMT48~PFIT48	C01159	compound	2,3-Bisphospho-D-glycerate	1e-06
PFMT48~PFIT48	C01172	compound	beta-D-Glucose 6-phosphate	1e-06
PFMT48~PFIT48	C01231	compound	alpha-D-Glucose 1,6-bisphosphate	1e-06
PFMT48~PFIT48	C01355	compound	Fructan	1e-06
PFMT48~PFIT48	C01451	compound	Salicin	1e-06
PFMT48~PFIT48	C01487	compound	D-Allose	3.18283e-06
PFMT48~PFIT48	C01674	compound	Chitobiose	1e-06
PFMT48~PFIT48	C01697	compound	Galactitol	1e-06
PFMT48~PFIT48	C01935	compound	Maltodextrin	8.81132e-06
PFMT48~PFIT48	C02262	compound	D-Galactosamine	1e-06
PFMT48~PFIT48	C02323	compound	Salicyl alcohol	1e-06
PFMT48~PFIT48	C02336	compound	beta-D-Fructose	1e-06
PFMT48~PFIT48	C02669	compound	D-Galactono-1,5-lactone	1e-06
PFMT48~PFIT48	C02713	compound	N-Acetylmuramate	1e-06
PFMT48~PFIT48	C02888	compound	Sorbose 1-phosphate	1e-06
PFMT48~PFIT48	C03267	compound	beta-D-Fructose 2-phosphate	1e-06
PFMT48~PFIT48	C03383	compound	D-Galactono-1,4-lactone	1e-06
PFMT48~PFIT48	C04261	compound	Protein N(pi)-phospho-L-histidine	1e-06
PFMT48~PFIT48	C04262	compound	Protein N(tau)-phospho-L-histidine	1e-06
PFMT48~PFIT48	C05345	compound	beta-D-Fructose 6-phosphate	1e-06
PFMT48~PFIT48	C05399	compound	Melibiitol	1e-06
PFMT48~PFIT48	C06186	compound	Arbutin	1e-06
PFMT48~PFIT48	C06187	compound	Arbutin 6-phosphate	1e-06
PFMT48~PFIT48	C06188	compound	Salicin 6-phosphate	1e-06
PFMT48~PFIT48	C06311	compound	Galactitol 1-phosphate	1e-06
PFMT48~PFIT48	C06376	compound	N-Acetyl-D-galactosamine 6-phosphate	1e-06
PFMT48~PFIT48	C06377	compound	D-Galactosamine 6-phosphate	1e-06
PFMT48~PFIT48	C15521	compound	Alkanesulfonate	1.17672e-06
PFMT48~PFIT48	C16186	compound	L-Ascorbate 6-phosphate	2.28485e-06
PFMT48~PFIT48	C16688	compound	Sucrose 6-phosphate	1e-06
PFMT48~PFIT48	C16698	compound	N-Acetylmuramic acid 6-phosphate	1e-06

## Sheet: PageRank
Comparison	KEGG.id	Entry.type	KEGG.name	p.score
FHMT00~PFMT00	ats00906	pathway	Carotenoid biosynthesis - Aegilops tauschii (...	0.00729847
FHMT00~PFMT00	ats00942	pathway	Anthocyanin biosynthesis - Aegilops tauschii ...	0.00761986
FHMT00~PFMT00	ats00944	pathway	Flavone and flavonol biosynthesis - Aegilops ...	1.91247e-06
FHMT00~PFMT00	1.1.1.330	enzyme	very-long-chain 3-oxoacyl-CoA reductase	0.00989661
FHMT00~PFMT00	2.4.1.215	enzyme	cis-zeatin O-beta-D-glucosyltransferase	0.00989661
FHMT00~PFMT00	R01424	reaction	N-Benzoylglycine amidohydrolase	0.00219414
FHMT00~PFMT00	R02452	reaction	benzoyl-CoA:glycine N-benzoyltransferase	0.00219406
FHMT00~PFMT00	R02855	reaction	(R)-Acetoin:NAD+ oxidoreductase	0.00219162
FHMT00~PFMT00	R03213	reaction	UDPglucose:thiohydroximate S-beta-D-glucosylt...	0.00219282
FHMT00~PFMT00	R03214	reaction	3'-Phosphoadenylylsulfate:desulfoglucosinolat...	0.002191
FHMT00~PFMT00	R03456	reaction	S-Adenosyl-L-methionine:3',4',5-trihydroxy-3,...	0.00219127
FHMT00~PFMT00	R03574	reaction	UDPglucose:5,7,3',4'-tetrahydroxyflavone 7-O-...	0.00219184
FHMT00~PFMT00	R03625	reaction	UDPglucose:2-hydroxy-2-methylpropanenitrile b...	0.00218407
FHMT00~PFMT00	R04526	reaction	UDP-apiose:apigenin 7-O-beta-D-glucoside 2''-...	3.72233e-05
FHMT00~PFMT00	R04618	reaction	malonyl-CoA:flavone-7-O-beta-D-glucoside 6''-...	0.00219124
FHMT00~PFMT00	R05323	reaction	S-Adenosyl-L-methionine:3',4',5,7-tetrahydrox...	0.00219284
FHMT00~PFMT00	R06666	reaction	Aquayamycin + dTDP-beta-L-rhodinose <=> 100-2...	0.00989661
FHMT00~PFMT00	R06806	reaction	4-coumaroyl-CoA:flavonol-3-O-[beta-D-glucosyl...	0.00989661
FHMT00~PFMT00	R06822	reaction	Apigenin <=> Vitexin	0.00218984
FHMT00~PFMT00	R06823	reaction	Vitexin <=> Vitexin 2''-O-beta-L-rhamnoside	6.37701e-05
FHMT00~PFMT00	R06824	reaction	S-adenosyl-L-methionine:vitexin-2''-O-beta-L-...	0.00219127
FHMT00~PFMT00	R06825	reaction	Apigenin <=> Isovitexin	0.00219399
FHMT00~PFMT00	R06826	reaction	UDP-L-rhamnose:apigenin 7-O-beta-D-glucoside ...	0.000153298
FHMT00~PFMT00	R06949	reaction	Neoxanthin <=> 9'-cis-Neoxanthin	0.00989661
FHMT00~PFMT00	R07260	reaction	UDP-glucose:cis-zeatin O-beta-D-glucosyltrans...	0.00989661
FHMT00~PFMT00	R07443	reaction	donor:hydrogen-peroxide oxidoreductase	0.00989661
FHMT00~PFMT00	R07557	reaction	(3R,2'S)-myxol 2'-alpha-L-fucoside,donor:oxyg...	0.00989661
FHMT00~PFMT00	R07577	reaction	Phaseic acid <=> Dihydrophaseic acid	0.00219551
FHMT00~PFMT00	R07581	reaction	Thermozeaxanthin <=> Thermobiszeaxanthin	0.00989661
FHMT00~PFMT00	R07893	reaction	3-Hydroxy-OPC6-CoA <=> trans-2-Enoyl-OPC6-CoA...	0.00989661
FHMT00~PFMT00	R07902	reaction	(+)-7-Isojasmonic acid CoA + H2O <=> CoA + (+...	0.00989661
FHMT00~PFMT00	R07942	reaction	1-methylxanthine:oxygen oxidoreductase	0.00989661
FHMT00~PFMT00	R07947	reaction	2,6-Dihydroxypseudooxynicotine <=> 2,6-Dihydr...	0.00989661
FHMT00~PFMT00	R08092	reaction	5-Methylhex-4-enoyl-CoA + FAD <=> (2E)-5-Meth...	0.00989661
FHMT00~PFMT00	R08130	reaction	8-C-Glucosylnaringenin <=> Vitexin	0.00218759
FHMT00~PFMT00	R08397	reaction	Geranyl diphosphate <=> beta-Citronellol	0.00989661
FHMT00~PFMT00	R08455	reaction	Floramultine + S-Adenosyl-L-methionine <=> Kr...	0.00989661
FHMT00~PFMT00	R08568	reaction	L-aspartate 4-semialdehyde:1-deoxy-D-threo-he...	0.00989661
FHMT00~PFMT00	R08791	reaction	S-adenosyl-L-methionine:(S)-corytuberine N-me...	0.00989661
FHMT00~PFMT00	R08907	reaction	gamma-L-glutamyl-[acp] carboxy-lyase (4-amino...	0.00989661
FHMT00~PFMT00	R08911	reaction	Butirosin B <=> Butirosin A	0.00989661
FHMT00~PFMT00	R09064	reaction	trans,trans-farnesyl-diphosphate:bacteriochlo...	0.00989661
FHMT00~PFMT00	R09078	reaction	(S)-acetoin:NAD+ oxidoreductase	0.00219139
FHMT00~PFMT00	R09107	reaction	N-acetyl-L-citrulline amidohydrolase	0.00989661
FHMT00~PFMT00	R09113	reaction	Isopimaradienol <=> Isopimaradienal	0.00989661
FHMT00~PFMT00	R09311	reaction	(R)-Hemiketal <=> (R)-DNPA + H2O	0.00989661
FHMT00~PFMT00	R09350	reaction	7,12-Decaketide intermediate 1 <=> Decaketide...	0.00989661
FHMT00~PFMT00	R09352	reaction	dTDP-D-olivose:3A-deolivosylpremithramycin-B ...	0.00989661
FHMT00~PFMT00	R09357	reaction	Landomycin H <=> 8-D-Olivosyl-landomycin	0.00989661
FHMT00~PFMT00	R09567	reaction	dichlorochromopyrrolate,NADH:oxygen 2,5-oxido...	0.00989661
FHMT00~PFMT00	R09600	reaction	2,3-diacetamido-2,3-dideoxy-alpha-D-glucurona...	0.00989661
FHMT00~PFMT00	R09616	reaction	(2E,6E)-farnesyl-diphosphate diphosphate-lyas...	0.00989661
FHMT00~PFMT00	R09670	reaction	CDP-1L-myo-inositol:1L-myo-inositol 1-phospha...	0.00989661
FHMT00~PFMT00	R09671	reaction	4,4'-diapolycopene,AH2:oxygen oxidoreductase ...	0.00989661
FHMT00~PFMT00	R09686	reaction	(+)-copalyl-diphosphate diphosphate-lyase (ph...	0.00989661
FHMT00~PFMT00	R09731	reaction	(2Z,6E)-farnesyl-diphosphate:isopentenyl-diph...	0.00989661
FHMT00~PFMT00	R09737	reaction	S-adenosyl-L-methionine:2-methoxy-6-all-trans...	0.00989661
FHMT00~PFMT00	R09743	reaction	(3S)-2,3-epoxy-2,3-dihydrosqualene hydro-lyas...	0.00989661
FHMT00~PFMT00	R09802	reaction	UDP-L-rhamnose:kaempferol 3-O-rhamnosyltransf...	0.00219364
FHMT00~PFMT00	R09834	reaction	UDP-2,4-bis(acetamido)-2,4,6-trideoxy-beta-L-...	0.00989661
FHMT00~PFMT00	R09837	reaction	2-(1,2-epoxy-1,2-dihydrophenyl)acetyl-CoA iso...	0.00989661
FHMT00~PFMT00	R09856	reaction	S-adenosyl-L-methionine:N-demethylansamitocin...	0.00989661
FHMT00~PFMT00	R09951	reaction	1D-chiro-inositol:NAD+ oxidoreductase	0.00989661
FHMT00~PFMT00	R09990	reaction	L-threo-tetrahydrobiopterin:NADP+ oxidoreduct...	0.00989661
FHMT00~PFMT00	R10038	reaction	(Z)-2-Methylpropanal oxime + NADPH + H+ + Oxy...	0.00218553
FHMT00~PFMT00	R10040	reaction	beta-D-glucoside glucohydrolase	0.00218358
FHMT00~PFMT00	R10105	reaction	4-oxo-4-(pyridin-3-yl)butanal:NADP+ oxidoredu...	0.00219021
FHMT00~PFMT00	R10121	reaction	3-hydroxypimeloyl-[acp]-methyl-ester hydro-ly...	0.00989661
FHMT00~PFMT00	R10187	reaction	UDP-N,N'-diacetylbacillosamine hydrolase (2-e...	0.00989661
FHMT00~PFMT00	R10200	reaction	acetyl-CoA:fumigaclavine B O-acetyltransferas...	0.00989661
FHMT00~PFMT00	R10210	reaction	2-Oxoglutaryl-CoA + H2O <=> 2-Oxoglutarate + ...	0.00989661
FHMT00~PFMT00	R10259	reaction	1-O-vanilloyl-beta-D-glucose:cyanidin-3-O-bet...	0.00218591
FHMT00~PFMT00	R10293	reaction	UDP-alpha-D-glucose:pelargonidin-3-O-beta-D-s...	0.00989661
FHMT00~PFMT00	R10296	reaction	1-O-vanilloyl-beta-D-glucose:pelargonidin-3-O...	0.00218583
FHMT00~PFMT00	R10297	reaction	1-O-vanilloyl-beta-D-glucose:delphinidin-3-O-...	0.00218591
FHMT00~PFMT00	R10309	reaction	(1'S)-averantin:NADP+ oxidoreductase	0.00219021
FHMT00~PFMT00	R10317	reaction	(1'S)-averantin,[reduced NADPH---hemoprotein ...	0.00219018
FHMT00~PFMT00	R10318	reaction	(1'S)-averantin,[reduced NADPH---hemoprotein ...	0.00219018
FHMT00~PFMT00	R10358	reaction	beta-PC-M6 + Oxygen + NADPH + H+ <=> 13-Desox...	0.00989661
FHMT00~PFMT00	R10362	reaction	Paspalicine + Oxygen + NADPH + H+ <=> Paspali...	0.00989661
FHMT00~PFMT00	R10397	reaction	7-Oxoheptanoic acid <=> 7-Mercaptoheptanoic a...	0.00989661
FHMT00~PFMT00	R10482	reaction	Dihydro-O-methylsterigmatocystin <=> Aflatoxi...	0.00219577
FHMT00~PFMT00	R10506	reaction	(S)-2-Acetolactate + Acceptor <=> Diacetyl + ...	0.00219155
FHMT00~PFMT00	R10583	reaction	chorismate pyruvate-hydrolase	0.00989661
FHMT00~PFMT00	R10623	reaction	delta-tocotrienol lyase (decyclizing)	0.00989661
FHMT00~PFMT00	R10676	reaction	UDP-2-acetamido-2,6-dideoxy-beta-L-talose 2-e...	0.00989661
FHMT00~PFMT00	R10685	reaction	NAD+:glycine ADP-D-ribosyltransferase (dehydr...	0.00989661
FHMT00~PFMT00	R10735	reaction	OA-6129-A,2-oxoglutarate:oxygen oxidoreductas...	0.00989661
FHMT00~PFMT00	R10745	reaction	acetyl-CoA:thienamycin N-acetyltransferase	0.00989661
FHMT00~PFMT00	R10763	reaction	geranylgeranyl-diphosphate diphosphate-lyase ...	0.00989661
FHMT00~PFMT00	R10767	reaction	tobramycin:carbamoyl-phosphate ligase (AMP,ph...	0.00989661
FHMT00~PFMT00	R10796	reaction	2-hydroxy-5-methyl-1-naphthoate,reduced ferre...	0.00989661
FHMT00~PFMT00	R10826	reaction	very-long-chain-(3R)-3-hydroxyacyl-CoA:NADP+ ...	0.00989661
FHMT00~PFMT00	R10828	reaction	very-long-chain acyl-CoA:NADP+ oxidoreductase	0.00989661
FHMT00~PFMT00	R10888	reaction	C20914 + L-Threonine <=> C20915	0.00989661
FHMT00~PFMT00	R10917	reaction	L-dihydroanticapsin:NAD+ oxidoreductase	0.00989661
FHMT00~PFMT00	R10958	reaction	S-adenosyl-L-methionine:8-demethyl-8-(2,3-di-...	0.00989661
FHMT00~PFMT00	R10997	reaction	2-(alpha-Hydroxypropyl)thiamine diphosphate +...	0.00989661
FHMT00~PFMT00	R11040	reaction	(4-{4-[2-(gamma-L-glutamylamino)ethyl]phenoxy...	0.00989661
FHMT00~PFMT00	R11046	reaction	dTDP-3-N,N-dimethylamino-2,3,6-trideoxy-4-ket...	0.00989661
FHMT00~PFMT00	R11121	reaction	Chromopyrrolate + 2 Oxygen + 2 NADH + 3 H+ <=...	0.00989661
FHMT00~PFMT00	R11178	reaction	Pseudooxynicotine + H2O <=> 3-Succinoylpyridi...	0.0021906
FHMT00~PFMT00	R11179	reaction	3-Succinoylpyridine + H2O + Acceptor <=> 6-Hy...	0.00219093
FHMT00~PFMT00	R11187	reaction	dihydromonacolin L-[acyl-carrier protein] hyd...	0.00989661
FHMT00~PFMT00	R11222	reaction	(-)-matairesinol,[reduced NADPH---hemoprotein...	0.00989661
FHMT00~PFMT00	R11237	reaction	1-epi-Valienol 1-phosphate + Nucleoside triph...	0.00989661
FHMT00~PFMT00	R11243	reaction	5-epi-Valiolone 7-phosphate + NADH + H+ <=> 5...	0.00989661
FHMT00~PFMT00	R11246	reaction	1,7-Diphospho-1-epi-valienol + Nucleoside tri...	0.00989661
FHMT00~PFMT00	R11250	reaction	NDP-1-epi-valienol + 2-Amino-1,5-anhydro-2-de...	0.00989661
FHMT00~PFMT00	R11282	reaction	UDP-N-acetyl-alpha-D-glucosamine:5-ribosylpar...	0.00989661
FHMT00~PFMT00	R11283	reaction	2'''-N-acetyl-6'''-deamino-6'''-hydroxyparomo...	0.00989661
FHMT00~PFMT00	R11297	reaction	antibiotic-JI-20A:2-oxoglutarate aminotransfe...	0.00989661
FHMT00~PFMT00	R11363	reaction	3,4-Dihydro-2-methylene-3-oxo-2H-1,4-benzoxaz...	0.00989661
FHMT00~PFMT00	R11371	reaction	S-adenosyl-L-methionine:6-methylsalicylyl-CoA...	0.00989661
FHMT00~PFMT00	R11388	reaction	3,6,7,8-Tetrahydroxy-2-naphthoate <=> 3-Hydro...	0.00989661
FHMT00~PFMT00	R11389	reaction	3-Hydroxy-6,7,8-trimethoxy-2-naphthoate <=> 3...	0.00989661
FHMT00~PFMT00	R11418	reaction	dTDP-4-deoxy-4-thio-alpha-D-digitoxose:calich...	0.00989661
FHMT00~PFMT00	R11432	reaction	NDP-2,6-dideoxy-D-glycero-hex-2-enos-4-ulose ...	0.00989661
FHMT00~PFMT00	R11436	reaction	3-Hydroxyhexadeca-4,6,8,10,12,14-hexaenoyl-[a...	0.00989661
FHMT00~PFMT00	R11473	reaction	dTDP-4-oxo-alpha-D-xylose hydro-lyase (dTDP-4...	0.00989661
FHMT00~PFMT00	R11489	reaction	(1R,6R)-1,4,5,5a,6,9-hexahydrophenazine-1,6-d...	0.00989661
FHMT00~PFMT00	R11499	reaction	Valienol 7-phosphate <=> Valienol 1-phosphate	0.00989661
FHMT00~PFMT00	R11511	reaction	8,12-Diethyl-3-vinylbacteriochlorophyllide d ...	0.00989661
FHMT00~PFMT00	R11513	reaction	12-Ethyl-8-isobutyl-3-vinylbacteriochlorophyl...	0.00989661
FHMT00~PFMT00	R11542	reaction	2-aminobenzoylacetyl-CoA hydrolase	0.00219286
FHMT00~PFMT00	R11550	reaction	6-Hydroxyferuloyl-CoA <=> Scopoletin + CoA	0.00989661
FHMT00~PFMT00	R11581	reaction	GTP:molybdenum cofactor guanylyltransferase	0.00989661
FHMT00~PFMT00	R11589	reaction	octanoyl-CoA:2-aminobenzoylacetate octanoyltr...	0.00219024
FHMT00~PFMT00	R11625	reaction	cis-3-hydroxy-L-proline hydro-lyase (1-pyrrol...	0.00989661
FHMT00~PFMT00	R11627	reaction	Ni-sirohydrochlorin:L-glutamine amido-ligase ...	0.00989661
FHMT00~PFMT00	R11657	reaction	ent-sandaracopimaradien-3beta-ol,[reduced NAD...	0.00989661
FHMT00~PFMT00	R11667	reaction	Pyrrolyl-2-carboxyl-S-[acyl-carrier protein] ...	0.00989661
FHMT00~PFMT00	R11668	reaction	4-hydroxy-2,2'-bipyrrole-5-methanal:NADP+ oxi...	0.00989661
FHMT00~PFMT00	R11672	reaction	(S)-3-Acetyloctanal + Amino acid <=> 2-Methyl...	0.00989661
FHMT00~PFMT00	R11689	reaction	acetyl-CoA:(13S,14R)-1,13-dihydroxy-N-methylc...	0.00989661
FHMT00~PFMT00	R11696	reaction	narcotoline hemiacetal:NAD+ 1-oxidoreductase	0.00989661
FHMT00~PFMT00	R11758	reaction	(4aS,10bR)-Noroxomaritidine <=> Maritinamine	0.00989661
FHMT00~PFMT00	R11780	reaction	S-adenosyl-L-methionine:8-demethyl-8-(methyla...	0.00989661
FHMT00~PFMT00	R11980	reaction	9beta-pimara7,15-diene,[reduced NADPH---hemop...	0.00989661
FHMT00~PFMT00	R11990	reaction	11-hydroxyferruginol,[reduced NADPH---hemopro...	0.00989661
FHMT00~PFMT00	R12047	reaction	UDP-glucose:afzelin 7-O-glucosyltransferase	0.00219124
FHMT00~PFMT00	R12103	reaction	Cannabidiolic acid <=> Cannabidiol + CO2	0.00989661
FHMT00~PFMT00	R12155	reaction	L-galactono-1,5-lactone lactonohydrolase	0.00989661
FHMT00~PFMT00	R12172	reaction	palmitoyl-CoA,ferrocytochrome-b5:oxygen oxido...	0.00989661
FHMT00~PFMT00	R12203	reaction	1-PEtN-KDO-lipid-A phosphohydrolase	0.00989661
FHMT00~PFMT00	R12306	reaction	(2E)-3-(4-hydroxyphenyl)prop-2-enoyl-CoA,2-ox...	0.00989661
FHMT00~PFMT00	R12332	reaction	cyanuric acid amidohydrolase	0.00989661
FHMT00~PFMT00	R12400	reaction	episterol:NADP+ 3-oxidoreductase	0.00989661
FHMT00~PFMT00	R12404	reaction	4alpha-carboxy-5alpha-cholesta-8,24-dien-3bet...	0.00989661
FHMT00~PFMT00	R12411	reaction	gamma-L-glutamyl-L-propargylglycine,2-oxoglut...	0.00989661
FHMT00~PFMT00	R12414	reaction	S-adenosyl-L-methionine:cyclo(L-Trp-L-Phe) N-...	0.00989661
FHMT00~PFMT00	R12418	reaction	Fumiquinazoline F + 3 [Reduced NADPH---hemopr...	0.00989661
FHMT00~PFMT00	R12421	reaction	Fumiquinazoline C <=> Fumiquinazoline D	0.00989661
FHMT00~PFMT00	R12438	reaction	Histidyltryptophyldiketopiperazine <=> Dehydr...	0.00989661
FHMT00~PFMT00	R12440	reaction	Roquefortine D <=> Roquefortine C	0.00989661
FHMT00~PFMT00	R12447	reaction	N1-Hydroxy-roquefortine C + S-Adenosyl-L-meth...	0.00989661
FHMT00~PFMT00	R12498	reaction	2-Hydroxyethylphosphonate + CTP <=> Cytidine ...	0.00989661
FHMT00~PFMT00	R12551	reaction	UDP-2-acetamido-2,6-dideoxy-beta-L-mannose <=...	0.00989661
FHMT00~PFMT00	R12562	reaction	5-N-Acetyl-7-N-(D-alanyl)-legionaminic acid +...	0.00989661
FHMT00~PFMT00	R12565	reaction	2,4-Diacetamido-2,4,6-trideoxy-beta-L-gulose ...	0.00989661
FHMT00~PFMT00	R12567	reaction	2-Acetamido-4-(D-alanylamino)-2,4,6-trideoxy-...	0.00989661
FHMT00~PFMT00	R12628	reaction	8-Methyl-6-nonenoic acid <=> (6E)-8-Methylnon...	0.00989661
FHMT00~PFMT00	C00079	compound	L-Phenylalanine	0.00989661
FHMT00~PFMT00	C00095	compound	D-Fructose	0.00989661
FHMT00~PFMT00	C00140	compound	N-Acetyl-D-glucosamine	0.00989661
FHMT00~PFMT00	C00189	compound	Ethanolamine	0.00989661
FHMT00~PFMT00	C00219	compound	Arachidonate	0.00989661
FHMT00~PFMT00	C00282	compound	Hydrogen	0.00989661
FHMT00~PFMT00	C00302	compound	Glutamate	0.00989661
FHMT00~PFMT00	C00319	compound	Sphingosine	0.00989661
FHMT00~PFMT00	C00544	compound	Homogentisate	0.00989661
FHMT00~PFMT00	C00741	compound	Diacetyl	0.00219816
FHMT00~PFMT00	C00931	compound	Porphobilinogen	0.00989661
FHMT00~PFMT00	C01036	compound	4-Maleylacetoacetate	0.00989661
FHMT00~PFMT00	C01069	compound	Desulfoglucotropeolin	0.00219816
FHMT00~PFMT00	C01107	compound	(R)-5-Phosphomevalonate	0.00989661
FHMT00~PFMT00	C01132	compound	N-Acetyl-D-galactosamine	0.00989661
FHMT00~PFMT00	C01138	compound	Streptomycin 6-phosphate	0.00989661
FHMT00~PFMT00	C01144	compound	(S)-3-Hydroxybutanoyl-CoA	0.00989661
FHMT00~PFMT00	C01156	compound	Quercetin 3,4'-bissulfate	0.00989661
FHMT00~PFMT00	C01265	compound	3,7-Di-O-methylquercetin	0.00219816
FHMT00~PFMT00	C01279	compound	4-Amino-5-hydroxymethyl-2-methylpyrimidine	0.00989661
FHMT00~PFMT00	C01322	compound	RX	0.00989661
FHMT00~PFMT00	C01460	compound	Vitexin	0.00219816
FHMT00~PFMT00	C01586	compound	Hippurate	0.00219816
FHMT00~PFMT00	C01714	compound	Isovitexin	0.00219816
FHMT00~PFMT00	C01752	compound	Scopoletin	0.00989661
FHMT00~PFMT00	C02035	compound	Gibberellin A20	0.00989661
FHMT00~PFMT00	C02659	compound	Acetone cyanohydrin	0.00219808
FHMT00~PFMT00	C02823	compound	Cyanocobalamin	0.00989661
FHMT00~PFMT00	C03117	compound	GDP-6-deoxy-D-mannose	0.00989661
FHMT00~PFMT00	C03771	compound	5-Guanidino-2-oxopentanoate	0.00989661
FHMT00~PFMT00	C03824	compound	2-Aminomuconate semialdehyde	0.00989661
FHMT00~PFMT00	C04043	compound	3,4-Dihydroxyphenylacetaldehyde	0.00989661
FHMT00~PFMT00	C04144	compound	Tetrahydropteroyltri-L-glutamate	0.00989661
FHMT00~PFMT00	C04232	compound	2'-Deoxyribonucleoside diphosphate	0.00989661
FHMT00~PFMT00	C04317	compound	1-Organyl-2-lyso-sn-glycero-3-phosphocholine	0.00989661
FHMT00~PFMT00	C04432	compound	tRNA containing 6-isopentenyladenosine	0.00989661
FHMT00~PFMT00	C04563	compound	D-myo-Inositol 1,2,4,5,6-pentakisphosphate	0.00989661
FHMT00~PFMT00	C04608	compound	Apigenin 7-O-beta-D-glucoside	0.00219816
FHMT00~PFMT00	C04640	compound	2-(Formamido)-N1-(5'-phosphoribosyl)acetamidi...	0.00989661
FHMT00~PFMT00	C04858	compound	Apigenin 7-O-[beta-D-apiosyl-(1->2)-beta-D-gl...	0.00219816
FHMT00~PFMT00	C05190	compound	6-Hydroxyprotopine	0.00989661
FHMT00~PFMT00	C05247	compound	10-Hydroxydihydrosanguinarine	0.00989661
FHMT00~PFMT00	C05264	compound	(S)-Hydroxydecanoyl-CoA	0.00989661
FHMT00~PFMT00	C05279	compound	trans,cis-Lauro-2,6-dienoyl-CoA	0.00989661
FHMT00~PFMT00	C05440	compound	Ergosta-5,7,22,24(28)-tetraen-3beta-ol	0.00989661
FHMT00~PFMT00	C05512	compound	Deoxyinosine	0.00989661
FHMT00~PFMT00	C05690	compound	Se-Methylselenomethionine	0.00989661
FHMT00~PFMT00	C05711	compound	gamma-Glutamyl-beta-cyanoalanine	0.00989661
FHMT00~PFMT00	C05755	compound	Decanoyl-[acp]	0.00989661
FHMT00~PFMT00	C05774	compound	Cobinamide	0.00989661
FHMT00~PFMT00	C05791	compound	D-Urobilinogen	0.00989661
FHMT00~PFMT00	C05859	compound	Dehydrodolichol diphosphate	0.00989661
FHMT00~PFMT00	C05951	compound	Leukotriene D4	0.00989661
FHMT00~PFMT00	C06007	compound	(R)-2,3-Dihydroxy-3-methylpentanoate	0.00989661
FHMT00~PFMT00	C06026	compound	KDO2-lipid A	0.00989661
FHMT00~PFMT00	C06118	compound	4-(4-Deoxy-alpha-D-gluc-4-enuronosyl)-D-galac...	0.00989661
FHMT00~PFMT00	C06234	compound	4-Methyl-L-glutamate	0.00989661
FHMT00~PFMT00	C06424	compound	Tetradecanoic acid	0.00989661
FHMT00~PFMT00	C06442	compound	N(gamma)-Acetyldiaminobutyrate	0.00989661
FHMT00~PFMT00	C06472	compound	L-Iduronic acid	0.00989661
FHMT00~PFMT00	C06562	compound	(+)-Catechin	0.00989661
FHMT00~PFMT00	C06729	compound	cis-1,2-Dihydroxy-4-methylcyclohexa-3,5-diene...	0.00989661
FHMT00~PFMT00	C07349	compound	3'-Demethylstaurosporine	0.00989661
FHMT00~PFMT00	C08637	compound	Taraxerol	0.00989661
FHMT00~PFMT00	C09332	compound	THF-L-glutamate	0.00989661
FHMT00~PFMT00	C09811	compound	Cyclohex-1-ene-1-carboxyl-CoA	0.00989661
FHMT00~PFMT00	C09849	compound	beta-Citronellol	0.00989661
FHMT00~PFMT00	C10107	compound	Myricetin	0.00989661
FHMT00~PFMT00	C10164	compound	Picolinic acid	0.00989661
FHMT00~PFMT00	C11130	compound	3-Hydroxyindolin-2-one	0.00989661
FHMT00~PFMT00	C11868	compound	Gibberellin A34	0.00989661
FHMT00~PFMT00	C12627	compound	Apigenin 7-O-neohesperidoside	0.00219816
FHMT00~PFMT00	C12628	compound	Vitexin 2''-O-beta-L-rhamnoside	0.00219816
FHMT00~PFMT00	C15503	compound	N,N-Dihydroxy-L-tyrosine	0.00989661
FHMT00~PFMT00	C15971	compound	Dihydrophaseic acid	0.00219816
FHMT00~PFMT00	C16636	compound	tRNA(Sec)	0.00989661
FHMT00~PFMT00	C16710	compound	N-Formyldemecolcine	0.00989661
FHMT00~PFMT00	C16754	compound	Aflatoxin G2	0.00219816
FHMT00~PFMT00	C16911	compound	Afzelin	0.00219816
FHMT00~PFMT00	C17219	compound	3-(4'-Methylthio)butylmalic acid	0.00989661
FHMT00~PFMT00	C17328	compound	UDP-4-keto-rhamnose	0.00989661
FHMT00~PFMT00	C17712	compound	Paromomycin II	0.00989661
FHMT00~PFMT00	C17741	compound	Feruloyl-diketide-CoA	0.00989661
FHMT00~PFMT00	C18001	compound	Nebramycin 5'	0.00989661
FHMT00~PFMT00	C19569	compound	3-Succinoylpyridine	0.00219816
FHMT00~PFMT00	C20470	compound	1-O-Vanilloyl-beta-D-glucose	0.00219816
FHMT00~PFMT00	C20499	compound	(1'S)-Averantin	0.00219816
FHMT00~PFMT00	C21453	compound	2-Aminobenzoylacetate	0.00219816
FHMT24~FHIT24	ats00380	pathway	Tryptophan metabolism - Aegilops tauschii (wh...	0.000571358
FHMT24~FHIT24	ats00400	pathway	Phenylalanine, tyrosine and tryptophan biosyn...	0.0430786
FHMT24~FHIT24	ats00460	pathway	Cyanoamino acid metabolism - Aegilops tauschi...	0.0443425
FHMT24~FHIT24	ats00564	pathway	Glycerophospholipid metabolism - Aegilops tau...	0.00368082
FHMT24~FHIT24	ats00600	pathway	Sphingolipid metabolism - Aegilops tauschii (...	0.0181221
FHMT24~FHIT24	ats00640	pathway	Propanoate metabolism - Aegilops tauschii (wh...	0.0455857
FHMT24~FHIT24	ats00670	pathway	One carbon pool by folate - Aegilops tauschii...	0.00753549
FHMT24~FHIT24	ats00760	pathway	Nicotinate and nicotinamide metabolism - Aegi...	0.000637446
FHMT24~FHIT24	ats00920	pathway	Sulfur metabolism - Aegilops tauschii (wheat ...	0.000775969
FHMT24~FHIT24	ats00960	pathway	Tropane, piperidine and pyridine alkaloid bio...	0.00504941
FHMT24~FHIT24	M00023	module	Tryptophan biosynthesis, chorismate => trypto...	0.00370079
FHMT24~FHIT24	M00094	module	Ceramide biosynthesis	0.00365123
FHMT24~FHIT24	M00099	module	Sphingosine biosynthesis	0.00364839
FHMT24~FHIT24	M00126	module	Tetrahydrofolate biosynthesis, GTP => THF	0.00403667
FHMT24~FHIT24	M00135	module	GABA biosynthesis, eukaryotes, putrescine => ...	0.00780403
FHMT24~FHIT24	M00555	module	Betaine biosynthesis, choline => betaine	0.00396706
FHMT24~FHIT24	M00840	module	Tetrahydrofolate biosynthesis, mediated by ri...	0.00412923
FHMT24~FHIT24	M00841	module	Tetrahydrofolate biosynthesis, mediated by PT...	0.00381269
FHMT24~FHIT24	1.14.18.5	enzyme	sphingolipid C4-monooxygenase	0.00364661
FHMT24~FHIT24	1.2.1.8	enzyme	betaine-aldehyde dehydrogenase	0.0036522
FHMT24~FHIT24	1.4.3.21	enzyme	primary-amine oxidase	0.00375937
FHMT24~FHIT24	2.1.1.103	enzyme	phosphoethanolamine N-methyltransferase	0.00364688
FHMT24~FHIT24	2.4.2.18	enzyme	anthranilate phosphoribosyltransferase	0.00367242
FHMT24~FHIT24	2.5.1.15	enzyme	dihydropteroate synthase	0.00364429
FHMT24~FHIT24	3.5.1.23	enzyme	ceramidase	0.00364706
FHMT24~FHIT24	3.5.1.4	enzyme	amidase	0.0036701
FHMT24~FHIT24	4.1.3.27	enzyme	anthranilate synthase	0.00366266
FHMT24~FHIT24	4.1.3.38	enzyme	aminodeoxychorismate lyase	0.0036441
FHMT24~FHIT24	4.2.1.130	enzyme	D-lactate dehydratase	0.00366857
FHMT24~FHIT24	4.4.1.5	enzyme	lactoylglutathione lyase	0.0036723
FHMT24~FHIT24	6.1.1.9	enzyme	valine---tRNA ligase	0.0036713
FHMT24~FHIT24	R00203	reaction	pyruvaldehyde:NAD+ oxidoreductase	0.00365596
FHMT24~FHIT24	R00205	reaction	2-Oxopropanal:NADP+ oxidoreductase	0.00365596
FHMT24~FHIT24	R00812	reaction	cis-1,2-dihydrobenzene-1,2-diol:NAD+ oxidored...	0.00364817
FHMT24~FHIT24	R00823	reaction	Anthranilate,NADH:oxygen oxidoreductase (1,2-...	0.00365666
FHMT24~FHIT24	R00825	reaction	anthranilate,NADPH:oxygen oxidoreductase (1,2...	0.00365666
FHMT24~FHIT24	R00982	reaction	Anthranilate:CoA ligase (AMP-forming)	0.0036587
FHMT24~FHIT24	R00983	reaction	2,3-Dihydroxyindole:oxygen 2,3-oxidoreductase...	0.00366434
FHMT24~FHIT24	R00984	reaction	S-Adenosyl-L-methionine:anthranilate N-methyl...	0.00366009
FHMT24~FHIT24	R00985	reaction	chorismate pyruvate-lyase (amino-accepting	0.00365661
FHMT24~FHIT24	R00986	reaction	Chorismate pyruvate-lyase (amino-accepting)	0.00365686
FHMT24~FHIT24	R00987	reaction	L-Kynurenine hydrolase	0.00365809
FHMT24~FHIT24	R00988	reaction	N-Formylanthranilate amidohydrolase	0.00578336
FHMT24~FHIT24	R00991	reaction	Anthranilate <=> 2-Formaminobenzoylacetate	0.00366002
FHMT24~FHIT24	R01016	reaction	glycerone-phosphate phosphate-lyase (methylgl...	0.00365624
FHMT24~FHIT24	R01073	reaction	N-(5-Phospho-D-ribosyl)anthranilate:pyrophosp...	0.00366049
FHMT24~FHIT24	R01214	reaction	L-Valine:2-oxoglutarate aminotransferase	0.00365296
FHMT24~FHIT24	R01215	reaction	L-Valine:pyruvate aminotransferase	0.00365306
FHMT24~FHIT24	R01434	reaction	L-valine:NAD+ oxidoreductase(deaminating)	0.00365294
FHMT24~FHIT24	R01550	reaction	propan-2-ol:NADP+ oxidoreductase	0.0125946
FHMT24~FHIT24	R01721	reaction	S-Adenosyl-L-methionine:nicotinate N-methyltr...	0.00364708
FHMT24~FHIT24	R02037	reaction	S-Adenosyl-L-methionine:ethanolamine-phosphat...	0.00364602
FHMT24~FHIT24	R02273	reaction	5-aminopentanamide amidohydrolase	0.00365312
FHMT24~FHIT24	R02274	reaction	5-aminopentanoate:2-oxoglutarate aminotransfe...	0.00365315
FHMT24~FHIT24	R02276	reaction	5-Acetamidopentanoate amidohydrolase	0.00365315
FHMT24~FHIT24	R02377	reaction	Propane-1,3-diol:NAD+ 1-oxidoreductase	0.00593094
FHMT24~FHIT24	R02529	reaction	aminoacetone:oxygen oxidoreductase(deaminatin...	0.00365882
FHMT24~FHIT24	R02530	reaction	(R)-S-Lactoylglutathione methylglyoxal-lyase ...	0.00366032
FHMT24~FHIT24	R02565	reaction	p-cumic alcohol:NAD+ oxidoreductase	0.00364994
FHMT24~FHIT24	R02566	reaction	p-Cumic alcohol:NADP+ oxidoreductase	0.00364994
FHMT24~FHIT24	R02574	reaction	S,S-Dimethyl-beta-propiothetin dimethyl-sulfi...	7.76154e-05
FHMT24~FHIT24	R02821	reaction	Trimethylaminoacetate:L-homosysteine S-methyl...	0.00365046
FHMT24~FHIT24	R02825	reaction	5-Aminopentanoate <=> D-Proline	0.00365183
FHMT24~FHIT24	R02855	reaction	(R)-Acetoin:NAD+ oxidoreductase	0.00364951
FHMT24~FHIT24	R03066	reaction	6-(hydroxymethyl)-7,8-dihydropterin:4-aminobe...	0.00364453
FHMT24~FHIT24	R03067	reaction	(7,8-dihydropterin-6-yl)methyl diphosphate:4-...	0.00364448
FHMT24~FHIT24	R03543	reaction	benzene,NADH:oxygene 1,2-oxidoreductase	0.00364886
FHMT24~FHIT24	R03665	reaction	L-Valine:tRNAVal ligase (AMP-forming)	0.00366353
FHMT24~FHIT24	R04870	reaction	L-2-aminohexanedioate:L-cysteine:L-valine lig...	0.00365602
FHMT24~FHIT24	R05128	reaction	Anabasine + CO2 <=> Piperideine + Nicotinate	0.00365637
FHMT24~FHIT24	R05129	reaction	Piperideine + Acetoacetyl-CoA + H2O <=> Pelle...	0.00365552
FHMT24~FHIT24	R05130	reaction	Piperideine + Pelletierine <=> L-(+)-Anaferin...	0.00366089
FHMT24~FHIT24	R05362	reaction	2-hydroxy-6-oxoocta-2,4,7-trienoate formylhyd...	0.00364971
FHMT24~FHIT24	R05365	reaction	2-hydroxy-6-oxo-(2'-aminophenyl)-hexa-2,4-die...	0.00366063
FHMT24~FHIT24	R05553	reaction	4-amino-4-deoxychorismate pyruvate-lyase	0.00364453
FHMT24~FHIT24	R06525	reaction	sphinganine,ferrocytochrome b5:oxygen oxidore...	0.00364568
FHMT24~FHIT24	R06527	reaction	acyl-CoA: phytosphingosine N-acyltransferase	0.003646
FHMT24~FHIT24	R06528	reaction	Phytoceramide amidohydrolase	0.00364572
FHMT24~FHIT24	R06529	reaction	adenosylcobyric acid:(R)-1-aminopropan-2-yl p...	0.00364886
FHMT24~FHIT24	R06530	reaction	L-threonine-O-3-phosphate carboxy-lyase	0.00364885
FHMT24~FHIT24	R06741	reaction	5-Aminopentanal <=> Piperideine	0.00365445
FHMT24~FHIT24	R06868	reaction	S-Adenosyl-L-methionine:methylethanolamine ph...	0.00364621
FHMT24~FHIT24	R07244	reaction	S-adenosyl-L-methionine:N,N-dimethylglycine N...	0.00365019
FHMT24~FHIT24	R07515	reaction	2,6-dihydroxypseudooxynicotine hydrolase	0.00365111
FHMT24~FHIT24	R08211	reaction	betaine aldehyde:oxygen oxidoreductase	0.00364995
FHMT24~FHIT24	R08422	reaction	Piperideine + trans-Cinnamate <=> (-)-Sedamin...	0.00365939
FHMT24~FHIT24	R08423	reaction	Piperideine + trans-Cinnamate + Benzoyl-CoA <...	0.003657
FHMT24~FHIT24	R08663	reaction	L-valine,[reduced NADPH---hemoprotein reducta...	0.00365426
FHMT24~FHIT24	R09052	reaction	Piperideine <=> Piperidine	0.00365594
FHMT24~FHIT24	R09078	reaction	(S)-acetoin:NAD+ oxidoreductase	0.00364964
FHMT24~FHIT24	R09517	reaction	anthranilate,FAD:oxygen oxidoreductase (3-hyd...	0.00365759
FHMT24~FHIT24	R09796	reaction	(R)-lactate hydro-lyase	0.00365664
FHMT24~FHIT24	R10031	reaction	L-valine,[reduced NADPH---hemoprotein reducta...	0.00365517
FHMT24~FHIT24	R10049	reaction	2-oxopropanal:D-fructose 1,6-bisphosphate gly...	0.0036606
FHMT24~FHIT24	R10050	reaction	2-oxopropanal:D-fructose 1-phosphate glyceron...	0.00366122
FHMT24~FHIT24	R10061	reaction	S-adenosyl-L-methionine:sarcosine N-methyltra...	0.00364995
FHMT24~FHIT24	R10101	reaction	4-methylaminobutanoate methylamidohydrolase	0.00364945
FHMT24~FHIT24	R10102	reaction	4-methylaminobutanoate:oxygen oxidoreductase ...	0.00364927
FHMT24~FHIT24	R10333	reaction	S,S-dimethyl-beta-propiothetin:tetrahydrofola...	0.00364881
FHMT24~FHIT24	R10506	reaction	(S)-2-Acetolactate + Acceptor <=> Diacetyl + ...	0.00364955
FHMT24~FHIT24	R10702	reaction	propane,NADH:oxygen oxidoreductase (2-hydroxy...	0.00365154
FHMT24~FHIT24	R10703	reaction	propan-2-ol:NAD+ oxidoreductase	0.0125946
FHMT24~FHIT24	R10942	reaction	3-{[(2E)-4-amino-4-oxobut-2-enoyl]amino}-L-al...	0.00365933
FHMT24~FHIT24	R11639	reaction	(Z)-2-Methylbutanal oxime <=> 2-Methylbutanen...	0.00364857
FHMT24~FHIT24	R11640	reaction	2-Methylbutanenitrile + [Reduced NADPH---hemo...	0.00364836
FHMT24~FHIT24	R12215	reaction	5-aminopentanal:NAD+ 1-oxidoreductase	0.00365206
FHMT24~FHIT24	R12310	reaction	2,4-Dihydroxycinnamoyl-CoA <=> Umbelliferone ...	0.00364744
FHMT24~FHIT24	R12417	reaction	Anthranilate + L-Tryptophan + L-Alanine + 3 A...	0.00366071
FHMT24~FHIT24	C00108	compound	Anthranilate	0.00364578
FHMT24~FHIT24	C00183	compound	L-Valine	0.00364585
FHMT24~FHIT24	C00431	compound	5-Aminopentanoate	0.00364602
FHMT24~FHIT24	C00511	compound	Acrylic acid	0.00364602
FHMT24~FHIT24	C00546	compound	Methylglyoxal	0.00364583
FHMT24~FHIT24	C00568	compound	4-Aminobenzoate	0.00364507
FHMT24~FHIT24	C00719	compound	Betaine	0.0036457
FHMT24~FHIT24	C00741	compound	Diacetyl	0.00364602
FHMT24~FHIT24	C01004	compound	N-Methylnicotinate	0.00364602
FHMT24~FHIT24	C01210	compound	N-Methylethanolamine phosphate	0.00364542
FHMT24~FHIT24	C01845	compound	Propan-2-ol	0.00364602
FHMT24~FHIT24	C04022	compound	S,S-Dimethyl-beta-propiothetin	0.00364602
FHMT24~FHIT24	C04091	compound	cis-1,2-Dihydrobenzene-1,2-diol	0.00364602
FHMT24~FHIT24	C04122	compound	D-1-Aminopropan-2-ol O-phosphate	0.00364602
FHMT24~FHIT24	C05979	compound	Propane-1-ol	0.00364602
FHMT24~FHIT24	C06181	compound	Piperideine	0.00364602
FHMT24~FHIT24	C09315	compound	Umbelliferone	0.00364602
FHMT24~FHIT24	C12144	compound	Phytosphingosine	0.00364527
FHMT24~FHIT24	C15987	compound	4-Methylaminobutyrate	0.00364602
FHMT24~FHIT24	C21525	compound	2-Methylbutanenitrile	0.00364602
FHMT72~FHIT72	ats00941	pathway	Flavonoid biosynthesis - Aegilops tauschii (w...	0.00174323
FHMT72~FHIT72	ats00944	pathway	Flavone and flavonol biosynthesis - Aegilops ...	1e-06
FHMT72~FHIT72	1.1.1.330	enzyme	very-long-chain 3-oxoacyl-CoA reductase	0.0434371
FHMT72~FHIT72	2.4.1.159	enzyme	flavonol-3-O-glucoside L-rhamnosyltransferase	0.0152664
FHMT72~FHIT72	2.4.1.215	enzyme	cis-zeatin O-beta-D-glucosyltransferase	0.0434371
FHMT72~FHIT72	R03565	reaction	UDPglucose:vitexin 2''-O-beta-D-glucosyltrans...	7.71139e-06
FHMT72~FHIT72	R03574	reaction	UDPglucose:5,7,3',4'-tetrahydroxyflavone 7-O-...	0.000185545
FHMT72~FHIT72	R03588	reaction	UDPglucose:5,7,3',4'-tetrahydroxyflavone 7-O-...	0.000185697
FHMT72~FHIT72	R03686	reaction	UDPglucose:isovitexin 2''-O-beta-D-glucosyltr...	1e-06
FHMT72~FHIT72	R04526	reaction	UDP-apiose:apigenin 7-O-beta-D-glucoside 2''-...	0.0404007
FHMT72~FHIT72	R05079	reaction	4-Methylene-2-oxoglutarate + Ammonia <=> 4-Me...	0.0434371
FHMT72~FHIT72	R06611	reaction	UDPglucose:flavonol 3-O-D-glucosyltransferase	0.000185448
FHMT72~FHIT72	R06666	reaction	Aquayamycin + dTDP-beta-L-rhodinose <=> 100-2...	0.0434371
FHMT72~FHIT72	R06804	reaction	UDP-glucose:flavonol-3-O-glucoside 2''-O-beta...	0.0404106
FHMT72~FHIT72	R06806	reaction	4-coumaroyl-CoA:flavonol-3-O-[beta-D-glucosyl...	0.0434371
FHMT72~FHIT72	R06808	reaction	UDP-alpha-D-galactose:kaempferol 3-O-beta-D-g...	0.000185681
FHMT72~FHIT72	R06822	reaction	Apigenin <=> Vitexin	0.0001854
FHMT72~FHIT72	R06825	reaction	Apigenin <=> Isovitexin	0.0001857
FHMT72~FHIT72	R06829	reaction	UDP-L-rhamnose:luteolin-7-O-beta-D-glucoside ...	1e-06
FHMT72~FHIT72	R06949	reaction	Neoxanthin <=> 9'-cis-Neoxanthin	0.0434371
FHMT72~FHIT72	R07260	reaction	UDP-glucose:cis-zeatin O-beta-D-glucosyltrans...	0.0434371
FHMT72~FHIT72	R07443	reaction	donor:hydrogen-peroxide oxidoreductase	0.0434371
FHMT72~FHIT72	R07494	reaction	4alpha-Methylzymosterol-4-carboxylate + NADP+...	0.0434371
FHMT72~FHIT72	R07557	reaction	(3R,2'S)-myxol 2'-alpha-L-fucoside,donor:oxyg...	0.0434371
FHMT72~FHIT72	R07581	reaction	Thermozeaxanthin <=> Thermobiszeaxanthin	0.0434371
FHMT72~FHIT72	R07893	reaction	3-Hydroxy-OPC6-CoA <=> trans-2-Enoyl-OPC6-CoA...	0.0434371
FHMT72~FHIT72	R07902	reaction	(+)-7-Isojasmonic acid CoA + H2O <=> CoA + (+...	0.0434371
FHMT72~FHIT72	R07942	reaction	1-methylxanthine:oxygen oxidoreductase	0.0434371
FHMT72~FHIT72	R07947	reaction	2,6-Dihydroxypseudooxynicotine <=> 2,6-Dihydr...	0.0434371
FHMT72~FHIT72	R07951	reaction	(3R,6Z,9Z,12Z,15Z,18Z)-3-hydroxytetracosapent...	0.0434371
FHMT72~FHIT72	R08008	reaction	2',4,4',6'-tetrahydroxychalcone 4'-O-glucosid...	0.000185619
FHMT72~FHIT72	R08010	reaction	2',3,4,4',6'-peptahydroxychalcone 4'-O-glucos...	0.000185657
FHMT72~FHIT72	R08092	reaction	5-Methylhex-4-enoyl-CoA + FAD <=> (2E)-5-Meth...	0.0434371
FHMT72~FHIT72	R08130	reaction	8-C-Glucosylnaringenin <=> Vitexin	0.000185237
FHMT72~FHIT72	R08397	reaction	Geranyl diphosphate <=> beta-Citronellol	0.0434371
FHMT72~FHIT72	R08455	reaction	Floramultine + S-Adenosyl-L-methionine <=> Kr...	0.0434371
FHMT72~FHIT72	R08568	reaction	L-aspartate 4-semialdehyde:1-deoxy-D-threo-he...	0.0434371
FHMT72~FHIT72	R08791	reaction	S-adenosyl-L-methionine:(S)-corytuberine N-me...	0.0434371
FHMT72~FHIT72	R08888	reaction	3-Phosphinomethylmalate <=> Deamino-alpha-ket...	0.0434371
FHMT72~FHIT72	R08907	reaction	gamma-L-glutamyl-[acp] carboxy-lyase (4-amino...	0.0434371
FHMT72~FHIT72	R08911	reaction	Butirosin B <=> Butirosin A	0.0434371
FHMT72~FHIT72	R09064	reaction	trans,trans-farnesyl-diphosphate:bacteriochlo...	0.0434371
FHMT72~FHIT72	R09107	reaction	N-acetyl-L-citrulline amidohydrolase	0.0434371
FHMT72~FHIT72	R09113	reaction	Isopimaradienol <=> Isopimaradienal	0.0434371
FHMT72~FHIT72	R09311	reaction	(R)-Hemiketal <=> (R)-DNPA + H2O	0.0434371
FHMT72~FHIT72	R09350	reaction	7,12-Decaketide intermediate 1 <=> Decaketide...	0.0434371
FHMT72~FHIT72	R09352	reaction	dTDP-D-olivose:3A-deolivosylpremithramycin-B ...	0.0434371
FHMT72~FHIT72	R09357	reaction	Landomycin H <=> 8-D-Olivosyl-landomycin	0.0434371
FHMT72~FHIT72	R09567	reaction	dichlorochromopyrrolate,NADH:oxygen 2,5-oxido...	0.0434371
FHMT72~FHIT72	R09600	reaction	2,3-diacetamido-2,3-dideoxy-alpha-D-glucurona...	0.0434371
FHMT72~FHIT72	R09616	reaction	(2E,6E)-farnesyl-diphosphate diphosphate-lyas...	0.0434371
FHMT72~FHIT72	R09670	reaction	CDP-1L-myo-inositol:1L-myo-inositol 1-phospha...	0.0434371
FHMT72~FHIT72	R09671	reaction	4,4'-diapolycopene,AH2:oxygen oxidoreductase ...	0.0434371
FHMT72~FHIT72	R09686	reaction	(+)-copalyl-diphosphate diphosphate-lyase (ph...	0.0434371
FHMT72~FHIT72	R09731	reaction	(2Z,6E)-farnesyl-diphosphate:isopentenyl-diph...	0.0434371
FHMT72~FHIT72	R09737	reaction	S-adenosyl-L-methionine:2-methoxy-6-all-trans...	0.0434371
FHMT72~FHIT72	R09743	reaction	(3S)-2,3-epoxy-2,3-dihydrosqualene hydro-lyas...	0.0434371
FHMT72~FHIT72	R09802	reaction	UDP-L-rhamnose:kaempferol 3-O-rhamnosyltransf...	0.000185675
FHMT72~FHIT72	R09803	reaction	UDP-L-rhamnose:quercetin 3-O-rhamnosyltransfe...	0.00018568
FHMT72~FHIT72	R09834	reaction	UDP-2,4-bis(acetamido)-2,4,6-trideoxy-beta-L-...	0.0434371
FHMT72~FHIT72	R09837	reaction	2-(1,2-epoxy-1,2-dihydrophenyl)acetyl-CoA iso...	0.0434371
FHMT72~FHIT72	R09856	reaction	S-adenosyl-L-methionine:N-demethylansamitocin...	0.0434371
FHMT72~FHIT72	R09951	reaction	1D-chiro-inositol:NAD+ oxidoreductase	0.0434371
FHMT72~FHIT72	R09990	reaction	L-threo-tetrahydrobiopterin:NADP+ oxidoreduct...	0.0434371
FHMT72~FHIT72	R10121	reaction	3-hydroxypimeloyl-[acp]-methyl-ester hydro-ly...	0.0434371
FHMT72~FHIT72	R10187	reaction	UDP-N,N'-diacetylbacillosamine hydrolase (2-e...	0.0434371
FHMT72~FHIT72	R10200	reaction	acetyl-CoA:fumigaclavine B O-acetyltransferas...	0.0434371
FHMT72~FHIT72	R10210	reaction	2-Oxoglutaryl-CoA + H2O <=> 2-Oxoglutarate + ...	0.0434371
FHMT72~FHIT72	R10293	reaction	UDP-alpha-D-glucose:pelargonidin-3-O-beta-D-s...	0.0434371
FHMT72~FHIT72	R10358	reaction	beta-PC-M6 + Oxygen + NADPH + H+ <=> 13-Desox...	0.0434371
FHMT72~FHIT72	R10362	reaction	Paspalicine + Oxygen + NADPH + H+ <=> Paspali...	0.0434371
FHMT72~FHIT72	R10397	reaction	7-Oxoheptanoic acid <=> 7-Mercaptoheptanoic a...	0.0434371
FHMT72~FHIT72	R10583	reaction	chorismate pyruvate-hydrolase	0.0434371
FHMT72~FHIT72	R10623	reaction	delta-tocotrienol lyase (decyclizing)	0.0434371
FHMT72~FHIT72	R10676	reaction	UDP-2-acetamido-2,6-dideoxy-beta-L-talose 2-e...	0.0434371
FHMT72~FHIT72	R10685	reaction	NAD+:glycine ADP-D-ribosyltransferase (dehydr...	0.0434371
FHMT72~FHIT72	R10735	reaction	OA-6129-A,2-oxoglutarate:oxygen oxidoreductas...	0.0434371
FHMT72~FHIT72	R10745	reaction	acetyl-CoA:thienamycin N-acetyltransferase	0.0434371
FHMT72~FHIT72	R10763	reaction	geranylgeranyl-diphosphate diphosphate-lyase ...	0.0434371
FHMT72~FHIT72	R10767	reaction	tobramycin:carbamoyl-phosphate ligase (AMP,ph...	0.0434371
FHMT72~FHIT72	R10796	reaction	2-hydroxy-5-methyl-1-naphthoate,reduced ferre...	0.0434371
FHMT72~FHIT72	R10826	reaction	very-long-chain-(3R)-3-hydroxyacyl-CoA:NADP+ ...	0.0434371
FHMT72~FHIT72	R10828	reaction	very-long-chain acyl-CoA:NADP+ oxidoreductase	0.0434371
FHMT72~FHIT72	R10888	reaction	C20914 + L-Threonine <=> C20915	0.0434371
FHMT72~FHIT72	R10917	reaction	L-dihydroanticapsin:NAD+ oxidoreductase	0.0434371
FHMT72~FHIT72	R10958	reaction	S-adenosyl-L-methionine:8-demethyl-8-(2,3-di-...	0.0434371
FHMT72~FHIT72	R10997	reaction	2-(alpha-Hydroxypropyl)thiamine diphosphate +...	0.0434371
FHMT72~FHIT72	R11039	reaction	[5-(aminomethyl)furan-3-yl]methyl phosphate k...	0.0434371
FHMT72~FHIT72	R11040	reaction	(4-{4-[2-(gamma-L-glutamylamino)ethyl]phenoxy...	0.0434371
FHMT72~FHIT72	R11046	reaction	dTDP-3-N,N-dimethylamino-2,3,6-trideoxy-4-ket...	0.0434371
FHMT72~FHIT72	R11121	reaction	Chromopyrrolate + 2 Oxygen + 2 NADH + 3 H+ <=...	0.0434371
FHMT72~FHIT72	R11187	reaction	dihydromonacolin L-[acyl-carrier protein] hyd...	0.0434371
FHMT72~FHIT72	R11222	reaction	(-)-matairesinol,[reduced NADPH---hemoprotein...	0.0434371
FHMT72~FHIT72	R11237	reaction	1-epi-Valienol 1-phosphate + Nucleoside triph...	0.0434371
FHMT72~FHIT72	R11243	reaction	5-epi-Valiolone 7-phosphate + NADH + H+ <=> 5...	0.0434371
FHMT72~FHIT72	R11246	reaction	1,7-Diphospho-1-epi-valienol + Nucleoside tri...	0.0434371
FHMT72~FHIT72	R11250	reaction	NDP-1-epi-valienol + 2-Amino-1,5-anhydro-2-de...	0.0434371
FHMT72~FHIT72	R11282	reaction	UDP-N-acetyl-alpha-D-glucosamine:5-ribosylpar...	0.0434371
FHMT72~FHIT72	R11283	reaction	2'''-N-acetyl-6'''-deamino-6'''-hydroxyparomo...	0.0434371
FHMT72~FHIT72	R11297	reaction	antibiotic-JI-20A:2-oxoglutarate aminotransfe...	0.0434371
FHMT72~FHIT72	R11363	reaction	3,4-Dihydro-2-methylene-3-oxo-2H-1,4-benzoxaz...	0.0434371
FHMT72~FHIT72	R11371	reaction	S-adenosyl-L-methionine:6-methylsalicylyl-CoA...	0.0434371
FHMT72~FHIT72	R11388	reaction	3,6,7,8-Tetrahydroxy-2-naphthoate <=> 3-Hydro...	0.0434371
FHMT72~FHIT72	R11389	reaction	3-Hydroxy-6,7,8-trimethoxy-2-naphthoate <=> 3...	0.0434371
FHMT72~FHIT72	R11418	reaction	dTDP-4-deoxy-4-thio-alpha-D-digitoxose:calich...	0.0434371
FHMT72~FHIT72	R11432	reaction	NDP-2,6-dideoxy-D-glycero-hex-2-enos-4-ulose ...	0.0434371
FHMT72~FHIT72	R11436	reaction	3-Hydroxyhexadeca-4,6,8,10,12,14-hexaenoyl-[a...	0.0434371
FHMT72~FHIT72	R11473	reaction	dTDP-4-oxo-alpha-D-xylose hydro-lyase (dTDP-4...	0.0434371
FHMT72~FHIT72	R11489	reaction	(1R,6R)-1,4,5,5a,6,9-hexahydrophenazine-1,6-d...	0.0434371
FHMT72~FHIT72	R11499	reaction	Valienol 7-phosphate <=> Valienol 1-phosphate	0.0434371
FHMT72~FHIT72	R11511	reaction	8,12-Diethyl-3-vinylbacteriochlorophyllide d ...	0.0434371
FHMT72~FHIT72	R11513	reaction	12-Ethyl-8-isobutyl-3-vinylbacteriochlorophyl...	0.0434371
FHMT72~FHIT72	R11550	reaction	6-Hydroxyferuloyl-CoA <=> Scopoletin + CoA	0.0434371
FHMT72~FHIT72	R11581	reaction	GTP:molybdenum cofactor guanylyltransferase	0.0434371
FHMT72~FHIT72	R11625	reaction	cis-3-hydroxy-L-proline hydro-lyase (1-pyrrol...	0.0434371
FHMT72~FHIT72	R11627	reaction	Ni-sirohydrochlorin:L-glutamine amido-ligase ...	0.0434371
FHMT72~FHIT72	R11657	reaction	ent-sandaracopimaradien-3beta-ol,[reduced NAD...	0.0434371
FHMT72~FHIT72	R11667	reaction	Pyrrolyl-2-carboxyl-S-[acyl-carrier protein] ...	0.0434371
FHMT72~FHIT72	R11668	reaction	4-hydroxy-2,2'-bipyrrole-5-methanal:NADP+ oxi...	0.0434371
FHMT72~FHIT72	R11672	reaction	(S)-3-Acetyloctanal + Amino acid <=> 2-Methyl...	0.0434371
FHMT72~FHIT72	R11689	reaction	acetyl-CoA:(13S,14R)-1,13-dihydroxy-N-methylc...	0.0434371
FHMT72~FHIT72	R11696	reaction	narcotoline hemiacetal:NAD+ 1-oxidoreductase	0.0434371
FHMT72~FHIT72	R11758	reaction	(4aS,10bR)-Noroxomaritidine <=> Maritinamine	0.0434371
FHMT72~FHIT72	R11780	reaction	S-adenosyl-L-methionine:8-demethyl-8-(methyla...	0.0434371
FHMT72~FHIT72	R11980	reaction	9beta-pimara7,15-diene,[reduced NADPH---hemop...	0.0434371
FHMT72~FHIT72	R11990	reaction	11-hydroxyferruginol,[reduced NADPH---hemopro...	0.0434371
FHMT72~FHIT72	R12046	reaction	UDP-L-rhamnose:flavonol-3-O-D-glucoside L-rha...	0.000185092
FHMT72~FHIT72	R12047	reaction	UDP-glucose:afzelin 7-O-glucosyltransferase	0.000185501
FHMT72~FHIT72	R12103	reaction	Cannabidiolic acid <=> Cannabidiol + CO2	0.0434371
FHMT72~FHIT72	R12155	reaction	L-galactono-1,5-lactone lactonohydrolase	0.0434371
FHMT72~FHIT72	R12172	reaction	palmitoyl-CoA,ferrocytochrome-b5:oxygen oxido...	0.0434371
FHMT72~FHIT72	R12203	reaction	1-PEtN-KDO-lipid-A phosphohydrolase	0.0434371
FHMT72~FHIT72	R12306	reaction	(2E)-3-(4-hydroxyphenyl)prop-2-enoyl-CoA,2-ox...	0.0434371
FHMT72~FHIT72	R12332	reaction	cyanuric acid amidohydrolase	0.0434371
FHMT72~FHIT72	R12400	reaction	episterol:NADP+ 3-oxidoreductase	0.0434371
FHMT72~FHIT72	R12404	reaction	4alpha-carboxy-5alpha-cholesta-8,24-dien-3bet...	0.0434371
FHMT72~FHIT72	R12411	reaction	gamma-L-glutamyl-L-propargylglycine,2-oxoglut...	0.0434371
FHMT72~FHIT72	R12414	reaction	S-adenosyl-L-methionine:cyclo(L-Trp-L-Phe) N-...	0.0434371
FHMT72~FHIT72	R12418	reaction	Fumiquinazoline F + 3 [Reduced NADPH---hemopr...	0.0434371
FHMT72~FHIT72	R12421	reaction	Fumiquinazoline C <=> Fumiquinazoline D	0.0434371
FHMT72~FHIT72	R12432	reaction	[glycine cleavage system H]-N6-[(R)-dihydroli...	0.0434371
FHMT72~FHIT72	R12438	reaction	Histidyltryptophyldiketopiperazine <=> Dehydr...	0.0434371
FHMT72~FHIT72	R12440	reaction	Roquefortine D <=> Roquefortine C	0.0434371
FHMT72~FHIT72	R12447	reaction	N1-Hydroxy-roquefortine C + S-Adenosyl-L-meth...	0.0434371
FHMT72~FHIT72	R12498	reaction	2-Hydroxyethylphosphonate + CTP <=> Cytidine ...	0.0434371
FHMT72~FHIT72	R12551	reaction	UDP-2-acetamido-2,6-dideoxy-beta-L-mannose <=...	0.0434371
FHMT72~FHIT72	R12562	reaction	5-N-Acetyl-7-N-(D-alanyl)-legionaminic acid +...	0.0434371
FHMT72~FHIT72	R12565	reaction	2,4-Diacetamido-2,4,6-trideoxy-beta-L-gulose ...	0.0434371
FHMT72~FHIT72	R12567	reaction	2-Acetamido-4-(D-alanylamino)-2,4,6-trideoxy-...	0.0434371
FHMT72~FHIT72	R12628	reaction	8-Methyl-6-nonenoic acid <=> (6E)-8-Methylnon...	0.0434371
FHMT72~FHIT72	C00044	compound	GTP	0.0434371
FHMT72~FHIT72	C00073	compound	L-Methionine	0.0434371
FHMT72~FHIT72	C00079	compound	L-Phenylalanine	0.0434371
FHMT72~FHIT72	C00095	compound	D-Fructose	0.0434371
FHMT72~FHIT72	C00140	compound	N-Acetyl-D-glucosamine	0.0434371
FHMT72~FHIT72	C00189	compound	Ethanolamine	0.0434371
FHMT72~FHIT72	C00219	compound	Arachidonate	0.0434371
FHMT72~FHIT72	C00256	compound	(R)-Lactate	0.0434371
FHMT72~FHIT72	C00275	compound	D-Mannose 6-phosphate	0.0434371
FHMT72~FHIT72	C00282	compound	Hydrogen	0.0434371
FHMT72~FHIT72	C00302	compound	Glutamate	0.0434371
FHMT72~FHIT72	C00319	compound	Sphingosine	0.0434371
FHMT72~FHIT72	C00544	compound	Homogentisate	0.0434371
FHMT72~FHIT72	C00683	compound	(S)-Methylmalonyl-CoA	0.0434371
FHMT72~FHIT72	C00931	compound	Porphobilinogen	0.0434371
FHMT72~FHIT72	C00942	compound	3',5'-Cyclic GMP	0.0434371
FHMT72~FHIT72	C01036	compound	4-Maleylacetoacetate	0.0434371
FHMT72~FHIT72	C01107	compound	(R)-5-Phosphomevalonate	0.0434371
FHMT72~FHIT72	C01132	compound	N-Acetyl-D-galactosamine	0.0434371
FHMT72~FHIT72	C01138	compound	Streptomycin 6-phosphate	0.0434371
FHMT72~FHIT72	C01144	compound	(S)-3-Hydroxybutanoyl-CoA	0.0434371
FHMT72~FHIT72	C01156	compound	Quercetin 3,4'-bissulfate	0.0434371
FHMT72~FHIT72	C01279	compound	4-Amino-5-hydroxymethyl-2-methylpyrimidine	0.0434371
FHMT72~FHIT72	C01322	compound	RX	0.0434371
FHMT72~FHIT72	C01460	compound	Vitexin	0.000186002
FHMT72~FHIT72	C01714	compound	Isovitexin	0.000186002
FHMT72~FHIT72	C01727	compound	Lumichrome	0.0434371
FHMT72~FHIT72	C01750	compound	Quercitrin	0.000186002
FHMT72~FHIT72	C01752	compound	Scopoletin	0.0434371
FHMT72~FHIT72	C01879	compound	5-Oxoproline	0.0434371
FHMT72~FHIT72	C02035	compound	Gibberellin A20	0.0434371
FHMT72~FHIT72	C02823	compound	Cyanocobalamin	0.0434371
FHMT72~FHIT72	C03117	compound	GDP-6-deoxy-D-mannose	0.0434371
FHMT72~FHIT72	C03771	compound	5-Guanidino-2-oxopentanoate	0.0434371
FHMT72~FHIT72	C03824	compound	2-Aminomuconate semialdehyde	0.0434371
FHMT72~FHIT72	C03951	compound	Luteolin 7-O-beta-D-glucoside	0.000186002
FHMT72~FHIT72	C04024	compound	Vitexin 2''-O-beta-D-glucoside	0.000186002
FHMT72~FHIT72	C04043	compound	3,4-Dihydroxyphenylacetaldehyde	0.0434371
FHMT72~FHIT72	C04144	compound	Tetrahydropteroyltri-L-glutamate	0.0434371
FHMT72~FHIT72	C04199	compound	Isovitexin 2''-O-beta-D-glucoside	0.000186002
FHMT72~FHIT72	C04232	compound	2'-Deoxyribonucleoside diphosphate	0.0434371
FHMT72~FHIT72	C04317	compound	1-Organyl-2-lyso-sn-glycero-3-phosphocholine	0.0434371
FHMT72~FHIT72	C04432	compound	tRNA containing 6-isopentenyladenosine	0.0434371
FHMT72~FHIT72	C04563	compound	D-myo-Inositol 1,2,4,5,6-pentakisphosphate	0.0434371
FHMT72~FHIT72	C04608	compound	Apigenin 7-O-beta-D-glucoside	0.000186002
FHMT72~FHIT72	C04633	compound	(3R)-3-Hydroxypalmitoyl-[acyl-carrier protein...	0.0434371
FHMT72~FHIT72	C04640	compound	2-(Formamido)-N1-(5'-phosphoribosyl)acetamidi...	0.0434371
FHMT72~FHIT72	C04793	compound	3,4-Dihydroxy-9,10-secoandrosta-1,3,5(10)-tri...	0.0434371
FHMT72~FHIT72	C05190	compound	6-Hydroxyprotopine	0.0434371
FHMT72~FHIT72	C05247	compound	10-Hydroxydihydrosanguinarine	0.0434371
FHMT72~FHIT72	C05264	compound	(S)-Hydroxydecanoyl-CoA	0.0434371
FHMT72~FHIT72	C05279	compound	trans,cis-Lauro-2,6-dienoyl-CoA	0.0434371
FHMT72~FHIT72	C05440	compound	Ergosta-5,7,22,24(28)-tetraen-3beta-ol	0.0434371
FHMT72~FHIT72	C05512	compound	Deoxyinosine	0.0434371
FHMT72~FHIT72	C05690	compound	Se-Methylselenomethionine	0.0434371
FHMT72~FHIT72	C05711	compound	gamma-Glutamyl-beta-cyanoalanine	0.0434371
FHMT72~FHIT72	C05714	compound	alpha-Aminopropiononitrile	0.0434371
FHMT72~FHIT72	C05755	compound	Decanoyl-[acp]	0.0434371
FHMT72~FHIT72	C05774	compound	Cobinamide	0.0434371
FHMT72~FHIT72	C05791	compound	D-Urobilinogen	0.0434371
FHMT72~FHIT72	C05859	compound	Dehydrodolichol diphosphate	0.0434371
FHMT72~FHIT72	C05951	compound	Leukotriene D4	0.0434371
FHMT72~FHIT72	C06007	compound	(R)-2,3-Dihydroxy-3-methylpentanoate	0.0434371
FHMT72~FHIT72	C06026	compound	KDO2-lipid A	0.0434371
FHMT72~FHIT72	C06118	compound	4-(4-Deoxy-alpha-D-gluc-4-enuronosyl)-D-galac...	0.0434371
FHMT72~FHIT72	C06234	compound	4-Methyl-L-glutamate	0.0434371
FHMT72~FHIT72	C06249	compound	Apo-[carboxylase]	0.0434371
FHMT72~FHIT72	C06407	compound	Precorrin 4	0.0434371
FHMT72~FHIT72	C06424	compound	Tetradecanoic acid	0.0434371
FHMT72~FHIT72	C06442	compound	N(gamma)-Acetyldiaminobutyrate	0.0434371
FHMT72~FHIT72	C06472	compound	L-Iduronic acid	0.0434371
FHMT72~FHIT72	C06562	compound	(+)-Catechin	0.0434371
FHMT72~FHIT72	C06729	compound	cis-1,2-Dihydroxy-4-methylcyclohexa-3,5-diene...	0.0434371
FHMT72~FHIT72	C07349	compound	3'-Demethylstaurosporine	0.0434371
FHMT72~FHIT72	C08637	compound	Taraxerol	0.0434371
FHMT72~FHIT72	C09332	compound	THF-L-glutamate	0.0434371
FHMT72~FHIT72	C09811	compound	Cyclohex-1-ene-1-carboxyl-CoA	0.0434371
FHMT72~FHIT72	C09849	compound	beta-Citronellol	0.0434371
FHMT72~FHIT72	C10107	compound	Myricetin	0.0434371
FHMT72~FHIT72	C10164	compound	Picolinic acid	0.0434371
FHMT72~FHIT72	C10860	compound	Littorine	0.0434371
FHMT72~FHIT72	C11130	compound	3-Hydroxyindolin-2-one	0.0434371
FHMT72~FHIT72	C11868	compound	Gibberellin A34	0.0434371
FHMT72~FHIT72	C12249	compound	Kaempferol 3-O-glucoside	0.000185984
FHMT72~FHIT72	C12626	compound	Kaempferol-3-O-galactoside	0.000186002
FHMT72~FHIT72	C12630	compound	Scolymoside	0.000186002
FHMT72~FHIT72	C15503	compound	N,N-Dihydroxy-L-tyrosine	0.0434371
FHMT72~FHIT72	C15781	compound	24-Methylenecholesterol	0.0434371
FHMT72~FHIT72	C15859	compound	1'-Hydroxy-gamma-carotene	0.0434371
FHMT72~FHIT72	C16409	compound	Aureusidin 6-O-glucoside	0.000186002
FHMT72~FHIT72	C16636	compound	tRNA(Sec)	0.0434371
FHMT72~FHIT72	C16710	compound	N-Formyldemecolcine	0.0434371
FHMT72~FHIT72	C16737	compound	5-Deoxy-D-glucuronate	0.0434371
FHMT72~FHIT72	C16911	compound	Afzelin	0.000186002
FHMT72~FHIT72	C17219	compound	3-(4'-Methylthio)butylmalic acid	0.0434371
FHMT72~FHIT72	C17328	compound	UDP-4-keto-rhamnose	0.0434371
FHMT72~FHIT72	C17712	compound	Paromomycin II	0.0434371
FHMT72~FHIT72	C17741	compound	Feruloyl-diketide-CoA	0.0434371
FHMT72~FHIT72	C18001	compound	Nebramycin 5'	0.0434371
FHMT72~FHIT72	C18323	compound	3-Methylfumaryl-CoA	0.0434371
FHMT96~FHIT96	ats00130	pathway	Ubiquinone and other terpenoid-quinone biosyn...	1e-06
FHMT96~FHIT96	ats01110	pathway	Biosynthesis of secondary metabolites - Aegil...	1.26765e-05
FHMT96~FHIT96	R06695	reaction	(S)-DNPA <=> 6-Deoxydihydrokalafungin	1e-06
FHMT96~FHIT96	R06696	reaction	6-Deoxydihydrokalafungin + Oxygen <=> Dihydro...	1e-06
FHMT96~FHIT96	R07737	reaction	(3R,4R)-4'-methoxyisoflavan-2',4,7-triol:NADP...	1e-06
FHMT96~FHIT96	R07738	reaction	4'-methoxyisoflavan-2',4,7-triol hydro-lyase ...	1e-06
FHMT96~FHIT96	R09044	reaction	Deoxyshikonin <=> Shikonin	1e-06
FHMT96~FHIT96	R09314	reaction	6-Deoxydihydrokalafungin + Reduced FMN + Oxyg...	1e-06
FHMT96~FHIT96	C12435	compound	6-Deoxydihydrokalafungin	1e-06
FHMT96~FHIT96	C16187	compound	7,2'-Dihydroxy-4'-methoxy-isoflavanol	1e-06
FHMT96~FHIT96	C17412	compound	Shikonin	1e-06
PFMT24~PFIT24	ats00240	pathway	Pyrimidine metabolism - Aegilops tauschii (wh...	1e-06
PFMT24~PFIT24	R00976	reaction	uracil:acceptor oxidoreductase	1e-06
PFMT24~PFIT24	R02139	reaction	barbiturate amidohydrolase (3-oxo-3-ureidopro...	1e-06
PFMT24~PFIT24	C00813	compound	Barbiturate	1e-06
PFMT48~PFIT48	ats00030	pathway	Pentose phosphate pathway - Aegilops tauschii...	0.00919425
PFMT48~PFIT48	ats00052	pathway	Galactose metabolism - Aegilops tauschii (whe...	1e-06
PFMT48~PFIT48	ats00130	pathway	Ubiquinone and other terpenoid-quinone biosyn...	0.0363224
PFMT48~PFIT48	ats00261	pathway	Monobactam biosynthesis - Aegilops tauschii (...	0.00970368
PFMT48~PFIT48	ats00500	pathway	Starch and sucrose metabolism - Aegilops taus...	1e-06
PFMT48~PFIT48	ats00511	pathway	Other glycan degradation - Aegilops tauschii ...	0.00915577
PFMT48~PFIT48	ats00531	pathway	Glycosaminoglycan degradation - Aegilops taus...	0.00916998
PFMT48~PFIT48	ats00603	pathway	Glycosphingolipid biosynthesis - globo and is...	6.0898e-05
PFMT48~PFIT48	ats00604	pathway	Glycosphingolipid biosynthesis - ganglio seri...	0.00915472
PFMT48~PFIT48	ats00940	pathway	Phenylpropanoid biosynthesis - Aegilops tausc...	0.0463866
PFMT48~PFIT48	ats02010	pathway	ABC transporters - Aegilops tauschii (wheat D...	4.55548e-06
PFMT48~PFIT48	M00079	module	Keratan sulfate degradation	0.00916499
PFMT48~PFIT48	M00135	module	GABA biosynthesis, eukaryotes, putrescine => ...	0.0171862
PFMT48~PFIT48	M00555	module	Betaine biosynthesis, choline => betaine	0.00985601
PFMT48~PFIT48	M00565	module	Trehalose biosynthesis, D-glucose 1P => treha...	0.00916894
PFMT48~PFIT48	M00855	module	Glycogen degradation, glycogen => glucose-6P	0.00915345
PFMT48~PFIT48	1.2.1.8	enzyme	betaine-aldehyde dehydrogenase	0.00918117
PFMT48~PFIT48	2.4.1.123	enzyme	inositol 3-alpha-galactosyltransferase	0.00917892
PFMT48~PFIT48	2.4.1.13	enzyme	sucrose synthase	0.00917811
PFMT48~PFIT48	2.4.1.25	enzyme	4-alpha-glucanotransferase	0.00917743
PFMT48~PFIT48	2.4.1.82	enzyme	galactinol---sucrose galactosyltransferase	0.00144469
PFMT48~PFIT48	3.1.3.12	enzyme	trehalose-phosphatase	0.00918216
PFMT48~PFIT48	3.1.3.24	enzyme	sucrose-phosphate phosphatase	0.00917585
PFMT48~PFIT48	3.2.1.1	enzyme	alpha-amylase	0.0091765
PFMT48~PFIT48	3.2.1.2	enzyme	beta-amylase	0.0091765
PFMT48~PFIT48	3.2.1.20	enzyme	alpha-glucosidase	0.00116064
PFMT48~PFIT48	3.2.1.22	enzyme	alpha-galactosidase	6.24984e-05
PFMT48~PFIT48	3.2.1.23	enzyme	beta-galactosidase	0.0091817
PFMT48~PFIT48	3.2.1.26	enzyme	beta-fructofuranosidase	0.00401649
PFMT48~PFIT48	3.2.1.28	enzyme	alpha,alpha-trehalase	0.00918254
PFMT48~PFIT48	3.2.1.4	enzyme	cellulase	0.00917699
PFMT48~PFIT48	6.1.1.9	enzyme	valine---tRNA ligase	0.00918074
PFMT48~PFIT48	R00010	reaction	alpha,alpha-trehalose glucohydrolase	0.00918515
PFMT48~PFIT48	R00028	reaction	maltose glucohydrolase	0.00918292
PFMT48~PFIT48	R00306	reaction	cellobiose glucohydrolase	0.00918463
PFMT48~PFIT48	R00503	reaction	UDP-alpha-D-galactose:D-glucose 4-beta-D-gala...	0.00918664
PFMT48~PFIT48	R00801	reaction	sucrose glucohydrolase	0.0091832
PFMT48~PFIT48	R00803	reaction	sucrose:phosphate alpha-D-glucosyltransferase	0.0091831
PFMT48~PFIT48	R00805	reaction	sucrose-6F-phosphate phosphohydrolase	0.00918177
PFMT48~PFIT48	R00806	reaction	UDP-glucose:D-fructose 2-alpha-D-glucosyltran...	0.00918322
PFMT48~PFIT48	R00807	reaction	Sucrose:(acceptor) 3-oxidoreductase	0.00917999
PFMT48~PFIT48	R00811	reaction	protein-Npi-phospho-L-histidine:sugar phospho...	0.00918147
PFMT48~PFIT48	R00952	reaction	cellobiose:phosphate alpha-D-glucosyltransfer...	0.00918451
PFMT48~PFIT48	R01101	reaction	melibiose galactohydrolase	0.00918346
PFMT48~PFIT48	R01103	reaction	Raffinose galactohydrolase	0.00918266
PFMT48~PFIT48	R01192	reaction	UDP-alpha-D-galactose:myo-inositol 3-alpha-D-...	0.00918303
PFMT48~PFIT48	R01194	reaction	3-O-alpha-D-Galactosyl-1D-myo-inositol galact...	0.0091831
PFMT48~PFIT48	R01214	reaction	L-Valine:2-oxoglutarate aminotransferase	0.00918552
PFMT48~PFIT48	R01215	reaction	L-Valine:pyruvate aminotransferase	0.00918549
PFMT48~PFIT48	R01329	reaction	Epimelibiose galactohydrolase	0.00918526
PFMT48~PFIT48	R01434	reaction	L-valine:NAD+ oxidoreductase(deaminating)	0.00918552
PFMT48~PFIT48	R01544	reaction	2-amino-2-deoxy-D-gluconate ammonia-lyase (is...	0.00918829
PFMT48~PFIT48	R01555	reaction	Maltose:phosphate 1-beta-D-glucosyltransferas...	0.0091817
PFMT48~PFIT48	R01557	reaction	Maltose alpha-D-glucosylmutase	0.000419477
PFMT48~PFIT48	R01678	reaction	Lactose galactohydrolase	0.00918662
PFMT48~PFIT48	R01718	reaction	Isomaltose 6-alpha-D-glucanohydrolase	0.00918827
PFMT48~PFIT48	R01823	reaction	Sucrose:1,4-alpha-D-glucan 4-alpha-D-glucosyl...	0.00918279
PFMT48~PFIT48	R02112	reaction	1,4-alpha-D-Glucan maltohydrolase	0.0091806
PFMT48~PFIT48	R02120	reaction	Sucrose:1,6-alpha-D-glucan 6-alpha-D-glucosyl...	0.00918161
PFMT48~PFIT48	R02273	reaction	5-aminopentanamide amidohydrolase	0.00918922
PFMT48~PFIT48	R02274	reaction	5-aminopentanoate:2-oxoglutarate aminotransfe...	0.00918922
PFMT48~PFIT48	R02276	reaction	5-Acetamidopentanoate amidohydrolase	0.00918922
PFMT48~PFIT48	R02380	reaction	UDPglucose:sinapate D-glucosyltransferase	0.00918912
PFMT48~PFIT48	R02410	reaction	Raffinose fructohydrolase	0.00918296
PFMT48~PFIT48	R02411	reaction	1-alpha-D-Galactosyl-myo-inositol:sucrose 6-a...	0.00144564
PFMT48~PFIT48	R02565	reaction	p-cumic alcohol:NAD+ oxidoreductase	0.00918325
PFMT48~PFIT48	R02566	reaction	p-Cumic alcohol:NADP+ oxidoreductase	0.00918325
PFMT48~PFIT48	R02727	reaction	alpha,alpha-Trehalose:orthophosphate beta-D-g...	0.00918451
PFMT48~PFIT48	R02778	reaction	Trehalose-6-phosphate phosphohydrolase	0.00918475
PFMT48~PFIT48	R02780	reaction	alpha,alpha-Trehalose + Protein N(pi)-phospho...	0.00918458
PFMT48~PFIT48	R02821	reaction	Trimethylaminoacetate:L-homosysteine S-methyl...	0.00918277
PFMT48~PFIT48	R02825	reaction	5-Aminopentanoate <=> D-Proline	0.00918897
PFMT48~PFIT48	R02886	reaction	1,4-(1,3;1,4)-beta-D-glucan 4-glucanohydrolas...	0.00918411
PFMT48~PFIT48	R02887	reaction	1,4-beta-D-Glucan glucohydrolase	0.00918388
PFMT48~PFIT48	R03075	reaction	1-O-(4-Hydroxy-3,5-dimethoxycinnamoyl)-beta-D...	0.00918956
PFMT48~PFIT48	R03323	reaction	1-O-Sinapoyl-beta-D-glucose:(S)-malate O-sina...	0.00919007
PFMT48~PFIT48	R03418	reaction	1-alpha-D-Galactosyl-myo-inositol:raffinose g...	0.00918166
PFMT48~PFIT48	R03665	reaction	L-Valine:tRNAVal ligase (AMP-forming)	0.0091827
PFMT48~PFIT48	R04111	reaction	protein-N(pi)-phosphohistidine:maltose 6'-pho...	0.00918144
PFMT48~PFIT48	R04194	reaction	Sucrose:2,1-beta-D-fructan 1-beta-D-fructosyl...	0.00918008
PFMT48~PFIT48	R04393	reaction	protein-N(pi)-phosphohistidine:lactose 6-phos...	0.00918637
PFMT48~PFIT48	R04870	reaction	L-2-aminohexanedioate:L-cysteine:L-valine lig...	0.00918468
PFMT48~PFIT48	R04999	reaction	cis-2-Hydroxycinnamate <=> Coumarin + H2O	0.0271711
PFMT48~PFIT48	R05140	reaction	sucrose:2,6-beta-D-fructan 6-beta-D-fructosyl...	0.00918226
PFMT48~PFIT48	R05196	reaction	1,4-alpha-D-Glucan:1,4-alpha-D-glucan 4-alpha...	0.0091824
PFMT48~PFIT48	R05530	reaction	dTDP-L-mycarose:erythronolide-B 3-O-alpha-myc...	0.00918851
PFMT48~PFIT48	R05531	reaction	dTDP-D-desosamine:3-O-mycarosylerythronolide-...	0.0091884
PFMT48~PFIT48	R05549	reaction	D-Gal alpha 1->6D-Gal alpha 1->6D-Glucose + H...	0.00918214
PFMT48~PFIT48	R06695	reaction	(S)-DNPA <=> 6-Deoxydihydrokalafungin	0.00918867
PFMT48~PFIT48	R06696	reaction	6-Deoxydihydrokalafungin + Oxygen <=> Dihydro...	0.00918859
PFMT48~PFIT48	R07244	reaction	S-adenosyl-L-methionine:N,N-dimethylglycine N...	0.00918302
PFMT48~PFIT48	R07515	reaction	2,6-dihydroxypseudooxynicotine hydrolase	0.00918883
PFMT48~PFIT48	R07737	reaction	(3R,4R)-4'-methoxyisoflavan-2',4,7-triol:NADP...	0.0091884
PFMT48~PFIT48	R07738	reaction	4'-methoxyisoflavan-2',4,7-triol hydro-lyase ...	0.00918856
PFMT48~PFIT48	R08004	reaction	S-adenosyl-L-methionine:desmethylxanthohumol ...	0.0091884
PFMT48~PFIT48	R08211	reaction	betaine aldehyde:oxygen oxidoreductase	0.00918324
PFMT48~PFIT48	R08622	reaction	homomethionine:2-oxo-acid aminotransferase	0.00918838
PFMT48~PFIT48	R08663	reaction	L-valine,[reduced NADPH---hemoprotein reducta...	0.00918516
PFMT48~PFIT48	R08665	reaction	homomethionine,[NADPH---hemoprotein reductase...	0.0091884
PFMT48~PFIT48	R08946	reaction	ADP-glucose: D-glucose 1-alpha-D-glucosyltran...	0.00918482
PFMT48~PFIT48	R09044	reaction	Deoxyshikonin <=> Shikonin	0.00918813
PFMT48~PFIT48	R09314	reaction	6-Deoxydihydrokalafungin + Reduced FMN + Oxyg...	0.00918865
PFMT48~PFIT48	R09945	reaction	ATP:alpha-maltose 1-phosphotransferase	0.00918176
PFMT48~PFIT48	R10031	reaction	L-valine,[reduced NADPH---hemoprotein reducta...	0.00918491
PFMT48~PFIT48	R10061	reaction	S-adenosyl-L-methionine:sarcosine N-methyltra...	0.00918324
PFMT48~PFIT48	R10101	reaction	4-methylaminobutanoate methylamidohydrolase	0.00918851
PFMT48~PFIT48	R10102	reaction	4-methylaminobutanoate:oxygen oxidoreductase ...	0.00918848
PFMT48~PFIT48	R10261	reaction	1-O-sinapoyl-beta-D-glucose:cyanidin-3-O-beta...	0.00918935
PFMT48~PFIT48	R10298	reaction	1-O-sinapoyl-beta-D-glucose:pelargonidin-3-O-...	0.0091894
PFMT48~PFIT48	R10299	reaction	1-O-sinapoyl-beta-D-glucose:delphinidin-3-O-b...	0.00918938
PFMT48~PFIT48	R10407	reaction	2-Amino-2-deoxy-D-gluconate + Protein N(pi)-p...	0.00918843
PFMT48~PFIT48	R10486	reaction	maltose 6'-phosphate phosphohydrolase	0.00918177
PFMT48~PFIT48	R10784	reaction	(2->6)-beta-D-fructanan 6-(beta-D-fructosyl)-...	0.00918834
PFMT48~PFIT48	R10886	reaction	C20912 <=> C20913	0.0091884
PFMT48~PFIT48	R10887	reaction	C20913 <=> C20914 + CO2	0.0091884
PFMT48~PFIT48	R10942	reaction	3-{[(2E)-4-amino-4-oxobut-2-enoyl]amino}-L-al...	0.0091838
PFMT48~PFIT48	R11172	reaction	protein-Npi-phospho-L-histidine:cellobiose 6'...	0.00918334
PFMT48~PFIT48	R11256	reaction	4-alpha-D-[(1->4)-alpha-D-glucano]trehalose g...	0.00918387
PFMT48~PFIT48	R11262	reaction	maltodextrin maltohydrolase	0.0091823
PFMT48~PFIT48	R11306	reaction	UDP-D-glucose:D-glucose 1-alpha-D-glucosyltra...	0.00918512
PFMT48~PFIT48	R11308	reaction	Cellodextrin <=> Cellobiose	0.00918392
PFMT48~PFIT48	R11309	reaction	Dextran <=> Isomaltose	0.0091884
PFMT48~PFIT48	R11311	reaction	Levan <=> Levanbiose	0.00918834
PFMT48~PFIT48	R11655	reaction	N-[(2S)-2-amino-2-carboxyethyl]-L-glutamate:N...	0.00918832
PFMT48~PFIT48	R11705	reaction	O-phospho-L-serine:L-glutamate N-(2S)-2-amino...	0.00918828
PFMT48~PFIT48	R12215	reaction	5-aminopentanal:NAD+ 1-oxidoreductase	0.00918901
PFMT48~PFIT48	R12264	reaction	S-adenosyl-L-methionine:xanthohumol 4-O-methy...	0.00918856
PFMT48~PFIT48	C00089	compound	Sucrose	0.00918743
PFMT48~PFIT48	C00183	compound	L-Valine	0.00918752
PFMT48~PFIT48	C00185	compound	Cellobiose	0.00918734
PFMT48~PFIT48	C00208	compound	Maltose	0.00918731
PFMT48~PFIT48	C00243	compound	Lactose	0.0091875
PFMT48~PFIT48	C00252	compound	Isomaltose	0.00918786
PFMT48~PFIT48	C00431	compound	5-Aminopentanoate	0.00918786
PFMT48~PFIT48	C00719	compound	Betaine	0.00918722
PFMT48~PFIT48	C01083	compound	alpha,alpha-Trehalose	0.00918747
PFMT48~PFIT48	C01175	compound	1-O-Sinapoyl-beta-D-glucose	0.00918786
PFMT48~PFIT48	C01235	compound	alpha-D-Galactosyl-(1->3)-1D-myo-inositol	0.00918696
PFMT48~PFIT48	C01725	compound	Levanbiose	0.00918786
PFMT48~PFIT48	C03752	compound	2-Amino-2-deoxy-D-gluconate	0.00918786
PFMT48~PFIT48	C05400	compound	Epimelibiose	0.00918666
PFMT48~PFIT48	C05402	compound	Melibiose	0.00918686
PFMT48~PFIT48	C05851	compound	Coumarin	0.00918786
PFMT48~PFIT48	C06630	compound	3-O-alpha-Mycarosylerythronolide B	0.00918786
PFMT48~PFIT48	C12435	compound	6-Deoxydihydrokalafungin	0.00918786
PFMT48~PFIT48	C15987	compound	4-Methylaminobutyrate	0.00918786
PFMT48~PFIT48	C16187	compound	7,2'-Dihydroxy-4'-methoxy-isoflavanol	0.00918786
PFMT48~PFIT48	C16417	compound	Xanthohumol	0.00918786
PFMT48~PFIT48	C17213	compound	Homomethionine	0.00918786
PFMT48~PFIT48	C17412	compound	Shikonin	0.00918786
PFMT48~PFIT48	C20913	compound	C20913	0.00918786
PFMT48~PFIT48	C21559	compound	N-[(2S)-2-Amino-2-carboxyethyl]-L-glutamate	0.00918786

## Sheet: Hypergeometric
Comparison	KEGG.id	KEGG.name	CompoundHits	CompoundsInPathway	p.value
FHMT00~PFMT00	ats00944	Flavone and flavonol biosynthesis - Aegilops tauschii (wheat D)	8	19	0.0206286
FHMT72~FHIT72	ats00944	Flavone and flavonol biosynthesis - Aegilops tauschii (wheat D)	11	19	2.77699e-09
PFMT48~PFIT48	ats00052	Galactose metabolism - Aegilops tauschii (wheat D)	6	6	0.000948933
PFMT48~PFIT48	ats00500	Starch and sucrose metabolism - Aegilops tauschii (wheat D)	7	10	0.00497959
PFMT48~PFIT48	ats00600	Sphingolipid metabolism - Aegilops tauschii (wheat D)	5	6	0.0102134
PFMT48~PFIT48	ats02010	ABC transporters - Aegilops tauschii (wheat D)	8	15	0.0102134
PFMT48~PFIT48	ats00603	Glycosphingolipid biosynthesis - globo and isoglobo series - Aegilops tauschii (wheat D)	4	4	0.0114956
